# Supplementary material for: (1E,3E,5E,7E)-4,4′-(Octa-1,3,5,7-tetra­ene-1,8-di­yl)dipyridine
Source: Acta Crystallogr Sect E Struct Rep Online. 2010 Feb 3;66(Pt 3):o508. doi: 10.1107/S160053681000317X (PMC2983498; doi:10.1107/S160053681000317X)
Supplement: Supplementary file 1 [file e-66-0o508-sup1.cif]

##############################################################################
###                                                                        ###
###        Electronic paper (Acta Crystallographica Section E)             ###
###                                                                        ###
##############################################################################
#                                                                            #
# This CIF contains the data in a paper accepted for publication in Acta     #
# Crystallographica Section E. It conforms to the requirements of Notes      #
# for Authors for Section E, and has been peer reviewed under the auspices   #
# of the IUCr Commission on Journals.                                        #
#                                                                            #
# Full details of the Crystallographic Information File format               #
# are given in the paper "The Crystallographic Information File (CIF):       #
# a New Standard Archive File for Crystallography" by S. R. Hall, F. H.      #
# Allen and I. D. Brown [Acta Cryst. (1991), A47, 655-685].                  #
#                                                                            #
# The current version of the core CIF dictionary is obtainable from          #
# ftp://ftp.iucr.org/pub/cif_core.dic. The current version number is 2.4.    #
#                                                                            #
# Software is freely available for graphical display of the structure(s) in  #
# this CIF.  For information consult the CIF home page http://www.iucr.org/  #
# cif/home.html                                                              #
#                                                                            #
# This file may be used for bona fide research purposes within the           #
# scientific community so long as proper attribution is given to the journal # 
# article from which it was obtained.                                        #
#                                                                            #
##############################################################################
                                             
data_I
_audit_creation_method     SHELXL-97
_chemical_name_systematic
;
(1<i>E</i>,3<i>E</i>,5<i>E</i>,7<i>E</i>)-4,4'-(Octa-1,3,5,7-tetraene-1,8-
diyl)dipyridine
;
_chemical_name_common
;
;
_chemical_formula_moiety     'C18 H16 N2'
_chemical_formula_sum     'C18 H16 N2'
_chemical_formula_iupac     'C18 H16 N2'
_chemical_formula_weight     260.33
_chemical_melting_point     ?
_symmetry_cell_setting     'Monoclinic'
_symmetry_space_group_name_H-M     'P 21/c'
_symmetry_space_group_name_Hall     '-P 2ybc'
loop_
    _symmetry_equiv_pos_as_xyz
    'x, y, z'
    '-x, y+1/2, -z+1/2'
    '-x, -y, -z'
    'x, -y-1/2, z-1/2'
_cell_length_a     5.5565(12)
_cell_length_b     17.950(4)
_cell_length_c     21.542(5)
_cell_angle_alpha     90.00
_cell_angle_beta     94.809(5)
_cell_angle_gamma     90.00
_cell_volume     2141.0(8)
_cell_formula_units_Z     6
_cell_measurement_reflns_used     1908
_cell_measurement_theta_min     2.27
_cell_measurement_theta_max     23.96
_cell_measurement_temperature     173(2)
_exptl_crystal_description     needle
_exptl_crystal_colour     brown
_exptl_crystal_size_max     0.50
_exptl_crystal_size_mid     0.23
_exptl_crystal_size_min     0.20
_exptl_crystal_density_diffrn     1.211
_exptl_crystal_density_meas     ?
_exptl_crystal_density_method     'not measured'
_exptl_crystal_F_000     828
_exptl_absorpt_coefficient_mu     0.072
_exptl_absorpt_correction_type     'multi-scan'
_exptl_absorpt_process_details     '(SADABS; Bruker 2001)'
_exptl_absorpt_correction_T_min     0.979
_exptl_absorpt_correction_T_max     0.9858
_exptl_special_details
;
;
_diffrn_ambient_temperature     173(2)
_diffrn_radiation_type     MoK\a
_diffrn_radiation_wavelength     0.71073
_diffrn_measurement_device_type     'Siemens SMART 1K'
_diffrn_measurement_method     '\w scans'
_diffrn_detector_area_resol_mean     ?
_diffrn_reflns_number     13659
_diffrn_reflns_av_R_equivalents     0.0614
_diffrn_reflns_av_sigmaI/netI     0.0900
_diffrn_reflns_theta_min     1.90
_diffrn_reflns_theta_max     27.17
_diffrn_reflns_theta_full     27.17
_diffrn_measured_fraction_theta_max     0.996
_diffrn_measured_fraction_theta_full     0.996
_diffrn_reflns_limit_h_min     -5
_diffrn_reflns_limit_h_max     7
_diffrn_reflns_limit_k_min     -20
_diffrn_reflns_limit_k_max     23
_diffrn_reflns_limit_l_min     -27
_diffrn_reflns_limit_l_max     21
_diffrn_standards_number     0
_diffrn_standards_interval_count     .
_diffrn_standards_interval_time     .
_diffrn_standards_decay_%     ?
_refine_special_details
;
Refinement of <i>F</i>^2^ against ALL reflections. The weighted <i>R</i>-factor
<i>wR</i> and goodness of fit <i>S</i> are based on <i>F</i>^2^, conventional
<i>R</i>-factors <i>R</i> are based on <i>F</i>, with <i>F</i> set to zero for
negative <i>F</i>^2^. The threshold expression of <i>F</i>^2^ >
2\s(<i>F</i>^2^) is used only for calculating <i>R</i>-factors(gt) <i>etc</i>.
and is not relevant to the choice of reflections for refinement.
<i>R</i>-factors based on <i>F</i>^2^ are statistically about twice as large
as those based on <i>F</i>, and <i>R</i>- factors based on ALL data will be
even larger.
;
_reflns_number_total     4727
_reflns_number_gt     2195
_reflns_threshold_expression     I>2\s(I)
_refine_ls_structure_factor_coef     Fsqd
_refine_ls_matrix_type     full
_refine_ls_R_factor_all     0.1331
_refine_ls_R_factor_gt     0.0452
_refine_ls_wR_factor_gt     0.0801
_refine_ls_wR_factor_ref     0.1018
_refine_ls_goodness_of_fit_ref     0.869
_refine_ls_restrained_S_all     0.869
_refine_ls_number_reflns     4727
_refine_ls_number_parameters     343
_refine_ls_number_restraints     0
_refine_ls_hydrogen_treatment     mixed
_refine_ls_weighting_scheme     calc
_refine_ls_weighting_details
         'calc w=1/[\s^2^(Fo^2^)+(0.0357P)^2^+0.0000P] where P=(Fo^2^+2Fc^2^)/3'
_atom_sites_solution_hydrogens     geom
_atom_sites_solution_primary     direct
_atom_sites_solution_secondary     difmap
_refine_ls_shift/su_max     0.000
_refine_ls_shift/su_mean     0.000
_refine_diff_density_max     0.153
_refine_diff_density_min     -0.172
_refine_ls_extinction_method     none
_refine_ls_extinction_coef     ?
loop_
    _atom_type_symbol
    _atom_type_description
    _atom_type_scat_dispersion_real
    _atom_type_scat_dispersion_imag
    _atom_type_scat_source
    'C' 'C' 0.0033 0.0016
                         'International Tables Vol C Tables 4.2.6.8 and 6.1.1.4'
    'H' 'H' 0.0000 0.0000
                         'International Tables Vol C Tables 4.2.6.8 and 6.1.1.4'
    'N' 'N' 0.0061 0.0033
                         'International Tables Vol C Tables 4.2.6.8 and 6.1.1.4'
_computing_data_collection     'SMART (Bruker, 2001)'
_computing_cell_refinement     'SAINT (Bruker, 2001)'
_computing_data_reduction     'SAINT (Bruker, 2001)'
_computing_structure_solution     'SHELXS97 (Sheldrick, 2008)'
_computing_structure_refinement     'SHELXL97 (Sheldrick, 2008)'
_computing_molecular_graphics
;
ORTEP-3 for Windows (Farrugia, 1997), PLATON (Spek, 2009) and
X-SEED (Barbour, 2001)'
;
_computing_publication_material
;
WinGX (Farrugia, 1999) and PLATON (Spek, 2009)
;
loop_
    _atom_site_type_symbol
    _atom_site_label
    _atom_site_fract_x
    _atom_site_fract_y
    _atom_site_fract_z
    _atom_site_U_iso_or_equiv
    _atom_site_adp_type
    _atom_site_calc_flag
    _atom_site_refinement_flags
    _atom_site_occupancy
    _atom_site_disorder_assembly
    _atom_site_disorder_group
    N N1 -0.3021(3) 0.65494(9) 0.12504(7) 0.0448(4) Uani d . 1 . .
    N N2 1.1856(3) 0.05066(10) 0.59878(8) 0.0536(5) Uani d . 1 . .
    N N3 0.7464(3) 0.29359(9) 0.24722(7) 0.0469(4) Uani d . 1 . .
    C C1 -0.4416(4) 0.59659(12) 0.13700(9) 0.0436(5) Uani d . 1 . .
    C C2 -0.3757(3) 0.54235(11) 0.18034(9) 0.0384(5) Uani d . 1 . .
    C C3 -0.1522(3) 0.54509(10) 0.21419(8) 0.0343(5) Uani d . 1 . .
    C C4 -0.0079(3) 0.60627(11) 0.20284(8) 0.0376(5) Uani d . 1 . .
    C C5 -0.0885(4) 0.65812(12) 0.15892(9) 0.0433(5) Uani d . 1 . .
    C C6 -0.0763(4) 0.48508(11) 0.25731(9) 0.0385(5) Uani d . 1 . .
    C C7 0.1333(4) 0.47926(11) 0.29196(8) 0.0385(5) Uani d . 1 . .
    C C8 0.2023(4) 0.41530(11) 0.32953(8) 0.0381(5) Uani d . 1 . .
    C C9 0.4162(4) 0.40603(11) 0.36246(8) 0.0389(5) Uani d . 1 . .
    C C10 0.4835(4) 0.33966(11) 0.39705(8) 0.0379(5) Uani d . 1 . .
    C C11 0.6999(4) 0.32671(11) 0.42754(8) 0.0386(5) Uani d . 1 . .
    C C12 0.7613(4) 0.25807(11) 0.45946(8) 0.0375(5) Uani d . 1 . .
    C C13 0.9763(4) 0.24363(11) 0.48963(8) 0.0383(5) Uani d . 1 . .
    C C14 1.0455(3) 0.17596(10) 0.52440(8) 0.0346(5) Uani d . 1 . .
    C C15 0.8974(4) 0.11369(11) 0.52742(9) 0.0418(5) Uani d . 1 . .
    C C16 0.9740(4) 0.05425(12) 0.56460(10) 0.0480(6) Uani d . 1 . .
    C C17 1.3282(4) 0.11009(13) 0.59511(10) 0.0526(6) Uani d . 1 . .
    C C18 1.2671(3) 0.17204(12) 0.55905(9) 0.0436(5) Uani d . 1 . .
    C C19 0.5479(4) 0.25131(12) 0.24915(9) 0.0444(5) Uani d . 1 . .
    C C20 0.4693(3) 0.20009(11) 0.20450(9) 0.0391(5) Uani d . 1 . .
    C C21 0.5991(3) 0.18927(10) 0.15268(8) 0.0346(5) Uani d . 1 . .
    C C22 0.8084(3) 0.23195(11) 0.15099(9) 0.0415(5) Uani d . 1 . .
    C C23 0.8709(4) 0.28191(12) 0.19777(10) 0.0459(5) Uani d . 1 . .
    C C24 0.5221(3) 0.14039(11) 0.10062(9) 0.0388(5) Uani d . 1 . .
    C C25 0.3179(4) 0.10021(10) 0.09310(9) 0.0388(5) Uani d . 1 . .
    C C26 0.2444(4) 0.05851(11) 0.03763(9) 0.0409(5) Uani d . 1 . .
    C C27 0.0375(4) 0.01998(10) 0.02796(8) 0.0410(5) Uani d . 1 . .
    H H1 -0.601(3) 0.5947(10) 0.1124(7) 0.049 Uiso d . 1 . .
    H H2 -0.481(3) 0.5029(10) 0.1877(8) 0.049 Uiso d . 1 . .
    H H4 0.151(3) 0.6145(9) 0.2237(7) 0.049 Uiso d . 1 . .
    H H5 0.016(3) 0.6982(10) 0.1492(7) 0.049 Uiso d . 1 . .
    H H6 -0.194(3) 0.4458(10) 0.2585(8) 0.049 Uiso d . 1 . .
    H H7 0.258(3) 0.5183(10) 0.2906(7) 0.049 Uiso d . 1 . .
    H H8 0.077(3) 0.3763(10) 0.3290(7) 0.049 Uiso d . 1 . .
    H H9 0.539(3) 0.4467(10) 0.3614(7) 0.049 Uiso d . 1 . .
    H H10 0.361(3) 0.3004(10) 0.3966(7) 0.049 Uiso d . 1 . .
    H H11 0.826(3) 0.3624(10) 0.4272(8) 0.049 Uiso d . 1 . .
    H H12 0.633(3) 0.2204(10) 0.4577(7) 0.049 Uiso d . 1 . .
    H H13 1.103(3) 0.2809(10) 0.4894(7) 0.049 Uiso d . 1 . .
    H H15 0.739(3) 0.1129(10) 0.5057(8) 0.049 Uiso d . 1 . .
    H H16 0.864(3) 0.0118(10) 0.5671(8) 0.049 Uiso d . 1 . .
    H H17 1.483(3) 0.1070(10) 0.6207(8) 0.049 Uiso d . 1 . .
    H H18 1.381(3) 0.2120(10) 0.5576(7) 0.049 Uiso d . 1 . .
    H H19 0.457(3) 0.2596(9) 0.2858(7) 0.049 Uiso d . 1 . .
    H H20 0.319(3) 0.1734(10) 0.2092(7) 0.049 Uiso d . 1 . .
    H H22 0.903(3) 0.2249(9) 0.1158(7) 0.049 Uiso d . 1 . .
    H H23 1.019(3) 0.3124(10) 0.1963(7) 0.049 Uiso d . 1 . .
    H H24 0.628(3) 0.1390(9) 0.0662(8) 0.049 Uiso d . 1 . .
    H H25 0.207(3) 0.1001(9) 0.1263(7) 0.049 Uiso d . 1 . .
    H H26 0.355(3) 0.0600(9) 0.0042(8) 0.049 Uiso d . 1 . .
    H H27 -0.071(3) 0.0190(9) 0.0619(7) 0.049 Uiso d . 1 . .
loop_
    _atom_site_aniso_label
    _atom_site_aniso_U_11
    _atom_site_aniso_U_22
    _atom_site_aniso_U_33
    _atom_site_aniso_U_12
    _atom_site_aniso_U_13
    _atom_site_aniso_U_23
    N1 0.0449(11) 0.0430(12) 0.0459(10) 0.0082(9) 0.0007(9) 0.0022(8)
    N2 0.0463(11) 0.0473(12) 0.0672(13) 0.0057(9) 0.0044(10) 0.0136(9)
    N3 0.0500(11) 0.0411(11) 0.0501(11) -0.0068(9) 0.0065(9) -0.0035(8)
    C1 0.0402(13) 0.0470(15) 0.0424(13) 0.0078(11) -0.0024(10) -0.0058(11)
    C2 0.0378(12) 0.0369(13) 0.0405(12) -0.0004(9) 0.0029(10) -0.0054(10)
    C3 0.0378(11) 0.0324(12) 0.0330(11) 0.0023(9) 0.0049(9) -0.0040(9)
    C4 0.0335(11) 0.0393(13) 0.0400(12) -0.0003(10) 0.0028(9) 0.0024(10)
    C5 0.0424(13) 0.0398(14) 0.0480(13) 0.0016(10) 0.0059(11) 0.0071(11)
    C6 0.0437(13) 0.0315(13) 0.0401(12) -0.0002(9) 0.0029(10) -0.0028(9)
    C7 0.0488(13) 0.0311(13) 0.0358(12) -0.0022(9) 0.0034(10) 0.0012(9)
    C8 0.0476(13) 0.0310(12) 0.0357(11) 0.0008(9) 0.0040(10) 0.0001(9)
    C9 0.0520(13) 0.0308(13) 0.0336(11) -0.0021(10) 0.0022(10) -0.0011(9)
    C10 0.0508(14) 0.0306(13) 0.0321(11) -0.0005(9) 0.0025(10) -0.0023(9)
    C11 0.0504(14) 0.0326(13) 0.0330(11) -0.0035(10) 0.0033(10) -0.0007(9)
    C12 0.0480(13) 0.0311(13) 0.0335(11) 0.0002(9) 0.0033(10) -0.0022(9)
    C13 0.0449(13) 0.0324(13) 0.0373(11) -0.0021(9) 0.0023(10) -0.0011(9)
    C14 0.0358(11) 0.0353(12) 0.0333(11) 0.0026(9) 0.0061(9) -0.0032(9)
    C15 0.0415(12) 0.0382(13) 0.0454(13) -0.0001(10) 0.0022(10) 0.0002(10)
    C16 0.0471(14) 0.0398(14) 0.0572(14) -0.0024(11) 0.0062(11) 0.0082(11)
    C17 0.0419(14) 0.0562(17) 0.0590(15) 0.0076(12) 0.0009(11) 0.0135(12)
    C18 0.0401(13) 0.0400(14) 0.0505(13) -0.0019(10) 0.0030(11) 0.0037(11)
    C19 0.0505(14) 0.0421(14) 0.0416(13) -0.0030(11) 0.0100(10) -0.0022(10)
    C20 0.0375(12) 0.0356(13) 0.0444(12) -0.0053(9) 0.0050(10) 0.0029(10)
    C21 0.0400(11) 0.0290(12) 0.0345(11) 0.0022(9) 0.0022(9) 0.0049(9)
    C22 0.0436(13) 0.0411(14) 0.0408(12) -0.0033(10) 0.0082(10) 0.0017(10)
    C23 0.0424(13) 0.0440(14) 0.0514(14) -0.0091(10) 0.0039(11) 0.0035(11)
    C24 0.0457(13) 0.0344(12) 0.0372(12) 0.0035(10) 0.0090(10) 0.0019(9)
    C25 0.0463(13) 0.0298(12) 0.0407(13) 0.0033(10) 0.0053(10) 0.0005(10)
    C26 0.0510(14) 0.0332(13) 0.0386(13) 0.0036(10) 0.0045(10) 0.0014(10)
    C27 0.0510(14) 0.0309(12) 0.0409(13) 0.0030(10) 0.0031(10) 0.0015(9)
_geom_special_details
;
All s.u.'s (except the s.u. in the dihedral angle between two l.s. planes) are
estimated using the full covariance matrix. The cell s.u.'s are taken into
account individually in the estimation of s.u.'s in distances, angles and
torsion angles; correlations between s.u.'s in cell parameters are only used
when they are defined by crystal symmetry. An approximate (isotropic)
treatment of cell s.u.'s is used for estimating s.u.'s involving l.s. planes.
;
loop_
    _geom_bond_atom_site_label_1
    _geom_bond_atom_site_label_2
    _geom_bond_site_symmetry_2
    _geom_bond_distance
    _geom_bond_publ_flag
    N1 C1 . 1.341(2) ?
    N1 C5 . 1.341(2) ?
    N2 C17 . 1.335(2) ?
    N2 C16 . 1.335(2) ?
    N3 C23 . 1.334(2) ?
    N3 C19 . 1.342(2) ?
    C1 C2 . 1.377(3) ?
    C1 H1 . 0.996(16) ?
    C2 C3 . 1.387(2) ?
    C2 H2 . 0.942(17) ?
    C3 C4 . 1.394(2) ?
    C3 C6 . 1.461(3) ?
    C4 C5 . 1.375(2) ?
    C4 H4 . 0.968(16) ?
    C5 H5 . 0.960(17) ?
    C6 C7 . 1.334(2) ?
    C6 H6 . 0.964(17) ?
    C7 C8 . 1.438(2) ?
    C7 H7 . 0.986(17) ?
    C8 C9 . 1.343(2) ?
    C8 H8 . 0.987(17) ?
    C9 C10 . 1.438(3) ?
    C9 H9 . 1.000(17) ?
    C10 C11 . 1.341(2) ?
    C10 H10 . 0.981(17) ?
    C11 C12 . 1.438(2) ?
    C11 H11 . 0.951(17) ?
    C12 C13 . 1.337(2) ?
    C12 H12 . 0.982(17) ?
    C13 C14 . 1.462(2) ?
    C13 H13 . 0.972(17) ?
    C14 C18 . 1.387(2) ?
    C14 C15 . 1.393(2) ?
    C15 C16 . 1.380(3) ?
    C15 H15 . 0.962(16) ?
    C16 H16 . 0.981(17) ?
    C17 C18 . 1.382(3) ?
    C17 H17 . 0.984(16) ?
    C18 H18 . 0.960(17) ?
    C19 C20 . 1.375(3) ?
    C19 H19 . 0.983(16) ?
    C20 C21 . 1.392(2) ?
    C20 H20 . 0.974(17) ?
    C21 C22 . 1.396(2) ?
    C21 C24 . 1.460(2) ?
    C22 C23 . 1.372(3) ?
    C22 H22 . 0.966(16) ?
    C23 H23 . 0.990(17) ?
    C24 C25 . 1.343(2) ?
    C24 H24 . 0.985(16) ?
    C25 C26 . 1.440(2) ?
    C25 H25 . 0.983(16) ?
    C26 C27 . 1.343(2) ?
    C26 H26 . 0.986(16) ?
    C27 C27 3 1.434(4) ?
    C27 H27 . 0.985(16) ?
loop_
    _geom_angle_atom_site_label_1
    _geom_angle_atom_site_label_2
    _geom_angle_atom_site_label_3
    _geom_angle_site_symmetry_1
    _geom_angle_site_symmetry_3
    _geom_angle
    _geom_angle_publ_flag
    C1 N1 C5 . . 115.34(17) ?
    C17 N2 C16 . . 115.36(19) ?
    C23 N3 C19 . . 114.71(18) ?
    N1 C1 C2 . . 123.89(19) ?
    N1 C1 H1 . . 115.4(10) ?
    C2 C1 H1 . . 120.7(10) ?
    C1 C2 C3 . . 120.4(2) ?
    C1 C2 H2 . . 120.7(11) ?
    C3 C2 H2 . . 118.8(11) ?
    C2 C3 C4 . . 116.02(18) ?
    C2 C3 C6 . . 120.39(18) ?
    C4 C3 C6 . . 123.57(17) ?
    C5 C4 C3 . . 119.67(18) ?
    C5 C4 H4 . . 116.6(10) ?
    C3 C4 H4 . . 123.7(10) ?
    N1 C5 C4 . . 124.6(2) ?
    N1 C5 H5 . . 116.0(10) ?
    C4 C5 H5 . . 119.2(10) ?
    C7 C6 C3 . . 127.26(19) ?
    C7 C6 H6 . . 119.5(10) ?
    C3 C6 H6 . . 113.3(10) ?
    C6 C7 C8 . . 123.8(2) ?
    C6 C7 H7 . . 120.6(10) ?
    C8 C7 H7 . . 115.5(10) ?
    C9 C8 C7 . . 125.36(19) ?
    C9 C8 H8 . . 120.8(10) ?
    C7 C8 H8 . . 113.8(10) ?
    C8 C9 C10 . . 123.8(2) ?
    C8 C9 H9 . . 118.2(10) ?
    C10 C9 H9 . . 117.9(10) ?
    C11 C10 C9 . . 125.5(2) ?
    C11 C10 H10 . . 118.3(10) ?
    C9 C10 H10 . . 116.1(10) ?
    C10 C11 C12 . . 123.34(19) ?
    C10 C11 H11 . . 120.8(11) ?
    C12 C11 H11 . . 115.8(11) ?
    C13 C12 C11 . . 124.4(2) ?
    C13 C12 H12 . . 120.2(10) ?
    C11 C12 H12 . . 115.4(10) ?
    C12 C13 C14 . . 126.60(19) ?
    C12 C13 H13 . . 118.8(10) ?
    C14 C13 H13 . . 114.6(10) ?
    C18 C14 C15 . . 115.83(19) ?
    C18 C14 C13 . . 120.08(18) ?
    C15 C14 C13 . . 124.05(17) ?
    C16 C15 C14 . . 119.54(19) ?
    C16 C15 H15 . . 119.8(11) ?
    C14 C15 H15 . . 120.6(11) ?
    N2 C16 C15 . . 124.9(2) ?
    N2 C16 H16 . . 117.1(10) ?
    C15 C16 H16 . . 118.0(10) ?
    N2 C17 C18 . . 123.9(2) ?
    N2 C17 H17 . . 114.7(11) ?
    C18 C17 H17 . . 121.5(11) ?
    C17 C18 C14 . . 120.5(2) ?
    C17 C18 H18 . . 119.2(10) ?
    C14 C18 H18 . . 120.3(10) ?
    N3 C19 C20 . . 124.76(19) ?
    N3 C19 H19 . . 114.6(10) ?
    C20 C19 H19 . . 120.6(10) ?
    C19 C20 C21 . . 119.91(18) ?
    C19 C20 H20 . . 118.8(10) ?
    C21 C20 H20 . . 121.3(10) ?
    C20 C21 C22 . . 115.66(18) ?
    C20 C21 C24 . . 124.18(18) ?
    C22 C21 C24 . . 120.07(17) ?
    C23 C22 C21 . . 119.98(19) ?
    C23 C22 H22 . . 122.8(10) ?
    C21 C22 H22 . . 117.2(10) ?
    N3 C23 C22 . . 124.97(19) ?
    N3 C23 H23 . . 115.3(10) ?
    C22 C23 H23 . . 119.8(10) ?
    C25 C24 C21 . . 127.29(18) ?
    C25 C24 H24 . . 116.6(10) ?
    C21 C24 H24 . . 116.0(10) ?
    C24 C25 C26 . . 123.86(19) ?
    C24 C25 H25 . . 119.3(10) ?
    C26 C25 H25 . . 116.8(10) ?
    C27 C26 C25 . . 125.16(19) ?
    C27 C26 H26 . . 118.6(10) ?
    C25 C26 H26 . . 116.3(10) ?
    C26 C27 C27 . 3 124.9(3) ?
    C26 C27 H27 . . 117.6(10) ?
    C27 C27 H27 3 . 117.5(10) ?
loop_
    _geom_torsion_atom_site_label_1
    _geom_torsion_atom_site_label_2
    _geom_torsion_atom_site_label_3
    _geom_torsion_atom_site_label_4
    _geom_torsion_site_symmetry_1
    _geom_torsion_site_symmetry_2
    _geom_torsion_site_symmetry_3
    _geom_torsion_site_symmetry_4
    _geom_torsion
    _geom_torsion_publ_flag
    C5 N1 C1 C2 . . . . -0.4(3) ?
    N1 C1 C2 C3 . . . . -1.0(3) ?
    C1 C2 C3 C4 . . . . 2.1(3) ?
    C1 C2 C3 C6 . . . . -176.14(17) ?
    C2 C3 C4 C5 . . . . -1.7(3) ?
    C6 C3 C4 C5 . . . . 176.43(18) ?
    C1 N1 C5 C4 . . . . 0.8(3) ?
    C3 C4 C5 N1 . . . . 0.3(3) ?
    C2 C3 C6 C7 . . . . 178.71(19) ?
    C4 C3 C6 C7 . . . . 0.7(3) ?
    C3 C6 C7 C8 . . . . -174.69(18) ?
    C6 C7 C8 C9 . . . . 176.5(2) ?
    C7 C8 C9 C10 . . . . -176.75(17) ?
    C8 C9 C10 C11 . . . . 176.03(19) ?
    C9 C10 C11 C12 . . . . -177.47(17) ?
    C10 C11 C12 C13 . . . . 179.32(19) ?
    C11 C12 C13 C14 . . . . 177.90(17) ?
    C12 C13 C14 C18 . . . . -172.99(19) ?
    C12 C13 C14 C15 . . . . 4.5(3) ?
    C18 C14 C15 C16 . . . . 1.5(3) ?
    C13 C14 C15 C16 . . . . -176.12(18) ?
    C17 N2 C16 C15 . . . . -0.3(3) ?
    C14 C15 C16 N2 . . . . -0.6(3) ?
    C16 N2 C17 C18 . . . . 0.1(3) ?
    N2 C17 C18 C14 . . . . 0.9(3) ?
    C15 C14 C18 C17 . . . . -1.7(3) ?
    C13 C14 C18 C17 . . . . 176.04(18) ?
    C23 N3 C19 C20 . . . . -1.0(3) ?
    N3 C19 C20 C21 . . . . 0.1(3) ?
    C19 C20 C21 C22 . . . . 1.2(3) ?
    C19 C20 C21 C24 . . . . -175.40(18) ?
    C20 C21 C22 C23 . . . . -1.6(3) ?
    C24 C21 C22 C23 . . . . 175.19(17) ?
    C19 N3 C23 C22 . . . . 0.6(3) ?
    C21 C22 C23 N3 . . . . 0.7(3) ?
    C20 C21 C24 C25 . . . . 1.7(3) ?
    C22 C21 C24 C25 . . . . -174.80(18) ?
    C21 C24 C25 C26 . . . . 174.09(18) ?
    C24 C25 C26 C27 . . . . -177.56(19) ?
    C25 C26 C27 C27 . . . 3 178.4(2) ?
data_global
_journal_date_recd_electronic     2009-12-09
_journal_date_accepted     2010-01-25
_journal_name_full     'Acta Crystallographica, Section E'
_journal_year     2010
_journal_volume     66
_journal_issue      3
_journal_page_first     o508
_journal_page_last     o508
_journal_paper_category     QO
_journal_coeditor_code     NG2706
_publ_contact_author_name     'K. Travis Holman'
_publ_contact_author_address
;
Department of Chemistry,
Georgetown University,
37th and O St. NW,
Washington, DC, USA 20057
;
_publ_contact_author_email     'kth7@georgetown.edu'
_publ_contact_author_fax     ?
_publ_contact_author_phone     '+12026874027'
_publ_section_title
;\
(1<i>E</i>,3<i>E</i>,5<i>E</i>,7<i>E</i>)-4,4'-(Octa-1,3,5,7-tetraene-1,8-diyl)\
dipyridine
;
loop_
    _publ_author_name
    _publ_author_footnote
    _publ_author_address
    'Arshad, Muhammad Nadeem'
;
<b>Current address [OK?]</b>: Department of Chemistry,
GC University Lahore 54000, Pakistan.
;
;
Department of Chemistry,
Georgetown University,
37th and O St. NW,
Washington, DC 20057
USA
;
    'Bader, Mamoun M.' .
;
Department of Chemistry,
Pennsylvania State University,
Hazleton, PA 18202
USA
;
    'Pham, Phuong-Truc T.' .
;
Department of Chemistry,
Pennsylvania State University,
Worthington Scranton, PA 18512
USA
;
    'Holman, K. Travis' .
;
Department of Chemistry,
Georgetown University,
37th and O St. NW,
Washington, DC 20057
USA
;
