# Supplementary material for: (1E,3E,5E,7E)-4,4′-(Octa-1,3,5,7-tetra­ene-1,8-di­yl)dipyridine
Source: Acta Crystallogr Sect E Struct Rep Online. 2010 Feb 3;66(Pt 3):o508. doi: 10.1107/S160053681000317X (PMC2983498; doi:10.1107/S160053681000317X)
Supplement: Supplementary file 2 [file e-66-0o508-Isup2.hkl]

#
# h,k,l, Fc-squared, Fo-squared, sigma(Fo-squared) and status flag
#
data_I
_shelx_title ' 01001 in P2(1)/c'
_shelx_refln_list_code          4
_shelx_F_calc_maximum      322.66
_exptl_crystal_F_000       828.00
_reflns_d_resolution_high  0.7783
 
loop_
 _symmetry_equiv_pos_as_xyz
 'x, y, z'
 '-x, y+1/2, -z+1/2'
 '-x, -y, -z'
 'x, -y-1/2, z-1/2'
 
_cell_length_a     5.5565
_cell_length_b    17.9505
_cell_length_c    21.5416
_cell_angle_alpha  90.000
_cell_angle_beta   94.809
_cell_angle_gamma  90.000
 
_shelx_F_squared_multiplier     1.000
 
loop_
 _refln_index_h
 _refln_index_k
 _refln_index_l
 _refln_F_squared_calc
 _refln_F_squared_meas
 _refln_F_squared_sigma
 _refln_observed_status
   1   0   0      951.37      849.53     61.26 o
   2   0   0      352.17      349.15     12.31 o
   3   0   0       10.61       14.93      5.85 o
   4   0   0      411.49      395.38     21.74 o
   5   0   0        7.81       17.32     26.55 o
   6   0   0        4.02       -3.90     21.19 o
   7   0   0       12.84       46.04     37.51 o
   1   1   0        7.80        9.02      1.63 o
   2   1   0      788.94      763.73     19.53 o
   3   1   0       45.88       50.02      5.11 o
   4   1   0      175.65      180.95     12.85 o
   5   1   0        0.10        4.67      7.98 o
   6   1   0        4.38      -18.49     18.49 o
   7   1   0       35.15       30.58     24.54 o
   0   2   0     1171.31     1134.38     23.14 o
   1   2   0     4297.78     4242.02     22.72 o
   2   2   0        6.57        7.25      2.60 o
   3   2   0        0.01       -2.02      3.77 o
   4   2   0      518.35      493.26     18.75 o
   5   2   0       63.28       62.91     11.02 o
   6   2   0       22.00       10.95     18.85 o
   7   2   0        1.06       -5.19     23.89 o
   1   3   0    30069.89    29565.62     91.83 o
   2   3   0      176.26      176.71      6.02 o
   3   3   0      114.86      110.05      6.65 o
   4   3   0      405.05      398.74     15.91 o
   5   3   0        0.03       -0.85     12.41 o
   6   3   0       12.29       -2.05     16.74 o
   7   3   0        9.12        7.37     23.99 o
   0   4   0       12.87       12.67      8.04 o
   1   4   0     5573.55     5737.56     46.41 o
   2   4   0        0.40        0.57      2.97 o
   3   4   0      544.83      546.77     11.84 o
   4   4   0        4.03        3.31      5.44 o
   5   4   0      200.88      202.70     20.82 o
   6   4   0       11.79        7.54     14.47 o
   1   5   0        7.99        8.80      3.43 o
   2   5   0       38.61       46.57      5.07 o
   3   5   0        3.47        3.31      3.87 o
   4   5   0      544.44      519.50     16.19 o
   5   5   0      347.19      294.94     23.16 o
   6   5   0        0.05      -10.53     28.50 o
   0   6   0      251.07      226.53     19.49 o
   1   6   0       46.41       46.50      7.10 o
   2   6   0      259.00      273.55     13.78 o
   3   6   0      162.81      167.78      8.79 o
   4   6   0        9.20       12.84      6.40 o
   5   6   0      628.97      592.80     61.14 o
   6   6   0       13.68       15.38     18.25 o
   1   7   0     1716.12     1754.59     25.37 o
   2   7   0     3065.41     3371.10     37.41 o
   3   7   0       21.44       22.44      6.27 o
   4   7   0       28.70       25.54     10.26 o
   5   7   0       24.45       17.16     20.58 o
   6   7   0        0.95       25.26     18.55 o
   0   8   0       55.58       39.95     12.67 o
   1   8   0      277.80      320.55     12.40 o
   2   8   0      867.56      925.11     20.94 o
   3   8   0        1.36        6.00      6.36 o
   4   8   0       13.74        7.93      9.90 o
   5   8   0       42.74       42.85     14.92 o
   6   8   0        6.98        1.55     18.60 o
   1   9   0       58.02       57.50      7.32 o
   2   9   0       23.76       21.86      7.02 o
   3   9   0        7.27       10.48      6.99 o
   4   9   0      114.40      108.84     14.37 o
   5   9   0      341.77      366.43     28.85 o
   6   9   0        0.08       -3.08     18.73 o
   0  10   0       65.98       69.91     17.54 o
   1  10   0       89.47      105.11     10.05 o
   2  10   0       76.85       82.62      9.51 o
   3  10   0      135.89      174.73     13.03 o
   4  10   0       87.20       69.44     13.24 o
   5  10   0        1.49      -17.66     17.66 o
   6  10   0       18.15        3.54     20.17 o
   1  11   0      197.71      204.58     14.94 o
   2  11   0      349.29      358.54     16.29 o
   3  11   0      100.75      126.63     12.34 o
   4  11   0       34.78       18.10     12.46 o
   5  11   0        0.29        7.61     16.82 o
   6  11   0        2.12       -6.80     21.95 o
   0  12   0      243.06      267.46     34.59 o
   1  12   0       43.90       68.81     19.61 o
   2  12   0       24.28       14.35      7.60 o
   3  12   0       88.08       86.38     11.49 o
   4  12   0      251.17      280.80     32.91 o
   5  12   0       14.78       14.70     17.55 o
   6  12   0       28.31       35.20     23.07 o
   1  13   0       74.03       61.64     15.95 o
   2  13   0        0.50       -7.49      7.53 o
   3  13   0       65.92       65.66     13.77 o
   4  13   0       25.72       27.30     13.64 o
   5  13   0       10.09       -0.06     19.36 o
   0  14   0     1475.81     1456.88     71.61 o
   1  14   0       17.01        2.07     12.27 o
   2  14   0       32.13       31.98     11.50 o
   3  14   0      320.72      303.66     26.04 o
   4  14   0        0.30       11.00     14.26 o
   5  14   0       27.97       54.02     25.94 o
   1  15   0        3.04       18.36     14.49 o
   2  15   0       31.24       23.00     11.96 o
   3  15   0       56.74       35.53     13.37 o
   4  15   0        0.08        0.10     19.11 o
   5  15   0       43.23       52.04     24.05 o
   0  16   0      119.56      143.72     37.02 o
   1  16   0       17.69        8.38     14.88 o
   2  16   0        7.55       -6.78     11.19 o
   3  16   0       15.81       24.27     18.03 o
   4  16   0       57.80       91.66     25.50 o
   5  16   0       29.67       34.45     24.27 o
   1  17   0      384.45      343.33     33.83 o
   2  17   0      204.12      196.48     27.16 o
   3  17   0       56.71       32.11     19.59 o
   4  17   0        0.32       -6.31     26.92 o
   0  18   0       67.30       77.46     33.61 o
   1  18   0      180.32      189.17     27.62 o
   2  18   0       87.33      103.73     24.24 o
   3  18   0       49.30       59.11     22.12 o
   4  18   0        1.15        4.88     22.70 o
   1  19   0       39.37       46.20     23.34 o
   2  19   0        2.13        1.08     19.28 o
   3  19   0       38.25      -24.60     28.50 o
   4  19   0        5.68       -5.97     44.94 o
   0  20   0      294.38      239.69     49.20 o
   1  20   0      174.05      196.67     32.62 o
   2  20   0       23.73       11.74     27.89 o
   3  20   0        0.03       17.78     35.81 o
   1  21   0        3.80       13.31     22.84 o
   2  21   0       27.30       18.26     25.03 o
   0  22   0       19.48       51.40     36.54 o
   1  22   0       33.05       31.83     24.71 o
   2  22   0       21.93       13.99     25.73 o
  -7   1   1        2.23       16.23     22.29 o
  -6   1   1        8.19       45.62     17.21 o
  -5   1   1        9.79       11.39      9.18 o
  -4   1   1      698.03      718.73     23.29 o
  -3   1   1       47.15       42.95      4.89 o
  -2   1   1       17.87       14.58      3.80 o
  -1   1   1      589.48      529.66      9.64 o
   1   1   1     4107.26     3636.86     24.51 o
   2   1   1       11.22       16.93      4.08 o
   3   1   1      411.69      452.82     11.70 o
   4   1   1       70.12       72.45      8.23 o
   5   1   1       22.50       21.76     10.52 o
   6   1   1        0.01       -9.37     17.29 o
   7   1   1        2.61       -7.04     24.24 o
  -7   2   1       34.80       36.76     23.94 o
  -6   2   1        1.73       -6.09     13.35 o
  -5   2   1        2.23       -2.49      9.77 o
  -4   2   1       10.72        9.14      6.89 o
  -3   2   1       59.32       55.26      4.51 o
  -2   2   1       90.66       94.18      4.21 o
  -1   2   1      168.93      164.32      4.92 o
   0   2   1      671.21      631.41     10.54 o
   1   2   1     2376.96     2240.67     32.70 o
   2   2   1     3048.63     3067.16     25.86 o
   3   2   1      300.54      323.29     10.08 o
   4   2   1       49.65       50.03      7.02 o
   5   2   1        2.25       -1.01     10.46 o
   6   2   1       15.51       19.09     19.04 o
   7   2   1        1.12       -8.78     25.95 o
  -7   3   1        0.57       10.28     35.69 o
  -6   3   1        6.32        5.28     12.98 o
  -5   3   1       24.69       23.68      9.85 o
  -4   3   1       14.41        9.34      6.78 o
  -3   3   1     2338.49     2391.84     22.21 o
  -2   3   1      484.58      478.58     12.02 o
  -1   3   1     3394.61     3401.98     55.44 o
   0   3   1      430.48      406.34      9.84 o
   1   3   1    10113.11     9781.39     50.91 o
   2   3   1      122.93      128.12      6.79 o
   3   3   1       46.18       45.92      4.85 o
   4   3   1       60.48       73.72     10.56 o
   5   3   1       30.55       28.55     12.82 o
   6   3   1      280.81      354.54     40.07 o
   7   3   1        2.82        2.63     22.23 o
  -7   4   1       28.51       17.23     24.95 o
  -6   4   1        1.67       -0.28     16.56 o
  -5   4   1      277.16      314.43     24.53 o
  -4   4   1      289.94      281.33     12.26 o
  -3   4   1      373.88      394.92     10.15 o
  -2   4   1      221.70      235.27      8.19 o
  -1   4   1     4459.55     4635.45     52.32 o
   0   4   1      132.51      140.37      7.81 o
   1   4   1     4984.14     5093.64     47.39 o
   2   4   1      464.68      499.05     12.40 o
   3   4   1       30.97       39.38      5.20 o
   4   4   1      619.40      616.96     15.90 o
   5   4   1      119.91      130.12     17.25 o
   6   4   1       15.52       18.31     19.37 o
  -6   5   1        1.25       -7.56     16.91 o
  -5   5   1        7.01       32.63     12.52 o
  -4   5   1        1.60        3.37      6.70 o
  -3   5   1       28.04       24.96      4.93 o
  -2   5   1      631.99      653.78     18.00 o
  -1   5   1      992.40     1006.96     25.88 o
   0   5   1      561.02      568.74     15.49 o
   1   5   1      947.28      931.27     14.59 o
   2   5   1       91.26      102.63      7.30 o
   3   5   1        2.67        1.40      4.04 o
   4   5   1       31.09       29.77      6.01 o
   5   5   1       34.67       27.66     13.28 o
   6   5   1        7.58        0.17     14.67 o
  -6   6   1        9.49        8.47     23.63 o
  -5   6   1        0.11      -10.67     12.44 o
  -4   6   1      364.42      327.93     15.09 o
  -3   6   1       15.72       16.51      5.01 o
  -2   6   1      268.35      276.49     11.33 o
  -1   6   1      924.21      946.02     17.43 o
   0   6   1      952.43      954.01     25.92 o
   1   6   1     3241.22     3325.40     36.18 o
   2   6   1        0.80       -1.21      3.62 o
   3   6   1        0.73        2.31      4.59 o
   4   6   1       10.96        2.32      7.07 o
   5   6   1      150.50      161.47     20.71 o
   6   6   1        0.50       -8.53     30.20 o
  -6   7   1      248.66      253.69     85.86 o
  -5   7   1        0.23       -2.82     13.58 o
  -4   7   1      101.17      100.78     10.72 o
  -3   7   1        5.97        1.18      5.26 o
  -2   7   1     1765.70     1907.17     40.46 o
  -1   7   1       13.43       15.23      4.74 o
   0   7   1        3.67        2.14      6.02 o
   1   7   1       60.39       76.40      9.99 o
   2   7   1     1308.95     1442.51     24.80 o
   3   7   1       31.10       26.97      6.17 o
   4   7   1        6.99        8.03      8.33 o
   5   7   1       12.00        6.78     13.69 o
   6   7   1        4.40       -8.54     29.35 o
  -6   8   1       64.73       69.27     20.48 o
  -5   8   1       15.78      -13.33     13.33 o
  -4   8   1        3.04        7.44      8.02 o
  -3   8   1        9.94       12.30      5.67 o
  -2   8   1      808.94      896.18     20.74 o
  -1   8   1     1101.89     1183.45     22.29 o
   0   8   1      211.53      213.51     16.86 o
   1   8   1     2064.75     2179.55     30.19 o
   2   8   1      464.07      532.28     16.82 o
   3   8   1        0.16        6.00      6.53 o
   4   8   1      330.96      354.43     20.96 o
   5   8   1        0.68       -0.46     14.27 o
   6   8   1        0.22        1.76     17.56 o
  -6   9   1        2.78        6.28     17.72 o
  -5   9   1      259.87      234.25     25.87 o
  -4   9   1        0.00      -10.15     10.15 o
  -3   9   1       33.49       20.10      6.98 o
  -2   9   1        3.96        0.44      5.81 o
  -1   9   1      341.82      330.93     13.44 o
   0   9   1      230.85      248.83     18.85 o
   1   9   1     1485.90     1638.82     33.36 o
   2   9   1      129.24      159.21     12.76 o
   3   9   1       26.97       29.58      7.93 o
   4   9   1       45.47       45.42     13.04 o
   5   9   1        4.82       12.88     18.39 o
   6   9   1        4.55        5.90     20.42 o
  -6  10   1       60.22       31.63     20.69 o
  -5  10   1       17.08        5.84     15.45 o
  -4  10   1       22.93       21.42     11.83 o
  -3  10   1       83.15      100.47     10.94 o
  -2  10   1      154.47      192.00     13.02 o
  -1  10   1      361.19      332.43     14.66 o
   0  10   1        6.35        4.71      8.77 o
   1  10   1        3.72        1.36      6.70 o
   2  10   1       62.22       71.73     11.36 o
   3  10   1      144.01      190.63     13.49 o
   4  10   1      764.94      813.69     32.99 o
   5  10   1      208.14      214.70     34.59 o
   6  10   1       10.33       25.22     20.87 o
  -6  11   1        3.64       15.76     34.83 o
  -5  11   1       79.73       84.76     16.88 o
  -4  11   1       57.01       66.75     14.73 o
  -3  11   1       12.09       31.29      8.64 o
  -2  11   1        0.11       -1.71      6.77 o
  -1  11   1      173.44      179.37     12.09 o
   0  11   1       86.09       74.47     13.95 o
   1  11   1      258.29      231.94     15.44 o
   2  11   1       10.60       13.66      7.36 o
   3  11   1      238.91      268.84     32.63 o
   4  11   1      206.78      226.20     21.13 o
   5  11   1        1.70      -17.97     17.97 o
   6  11   1       43.11       49.14     23.29 o
  -6  12   1       18.32       27.77     23.58 o
  -5  12   1      150.74      132.87     26.79 o
  -4  12   1       95.90      137.99     17.53 o
  -3  12   1       10.52        6.63      8.82 o
  -2  12   1       19.88        3.62      7.45 o
  -1  12   1      308.10      311.80     25.18 o
   0  12   1       35.59       38.35     12.79 o
   1  12   1        0.35       -3.40     11.06 o
   2  12   1      494.46      507.94     19.58 o
   3  12   1       23.77        7.56     10.43 o
   4  12   1       12.43       12.11     17.56 o
   5  12   1       11.01        5.17     17.97 o
   6  12   1        0.16        0.63     23.72 o
  -5  13   1        3.36       -2.64     18.41 o
  -4  13   1      152.24      170.20     22.15 o
  -3  13   1       33.44       27.64     10.33 o
  -2  13   1        3.14       -0.75      7.83 o
  -1  13   1        1.98        0.95     10.58 o
   0  13   1      325.69      333.31     49.81 o
   1  13   1       47.54       49.54     14.88 o
   2  13   1        3.14        5.81     10.21 o
   3  13   1      191.91      254.25     21.95 o
   4  13   1       81.35       78.73     36.42 o
   5  13   1        5.78      -17.84     19.45 o
  -5  14   1       39.40       53.61     26.67 o
  -4  14   1      139.63      132.83     19.54 o
  -3  14   1        1.69       -8.32     10.95 o
  -2  14   1       49.84       41.99      9.79 o
  -1  14   1      223.97      238.03     25.33 o
   0  14   1      188.98      171.61     21.79 o
   1  14   1        8.49       -1.06     12.04 o
   2  14   1      189.98      199.96     20.49 o
   3  14   1      404.85      366.80     23.59 o
   4  14   1        0.05      -13.67     17.55 o
   5  14   1       27.41       52.55     21.52 o
  -5  15   1        7.69       -4.70     21.00 o
  -4  15   1       11.99        6.46     16.35 o
  -3  15   1       10.96       13.29     15.98 o
  -2  15   1      128.18      126.74     16.02 o
  -1  15   1        7.27      -10.56     13.08 o
   0  15   1       48.92       56.62     17.09 o
   1  15   1        2.83       20.91     25.58 o
   2  15   1        6.54        3.68     12.14 o
   3  15   1       55.01       24.79     14.02 o
   4  15   1       46.39       69.29     24.96 o
   5  15   1       13.85       29.46     25.58 o
  -5  16   1       47.28       36.37     24.83 o
  -4  16   1       46.63       43.68     17.93 o
  -3  16   1       44.39       19.18     17.19 o
  -2  16   1       41.35       41.68     13.52 o
  -1  16   1     1065.79     1092.10     47.50 o
   0  16   1      164.63      191.77     26.84 o
   1  16   1        4.46       -4.93     13.70 o
   2  16   1      103.22       92.04     17.08 o
   3  16   1       30.12       37.13     15.42 o
   4  16   1       44.93       24.83     22.05 o
   5  16   1       15.44        3.58     24.66 o
  -4  17   1        3.44        6.87     17.41 o
  -3  17   1        0.15        8.00     26.43 o
  -2  17   1      190.14      203.22     27.30 o
  -1  17   1      202.80      209.97     28.13 o
   0  17   1      176.74      153.06     24.52 o
   1  17   1       34.23       46.79     20.17 o
   2  17   1      336.40      354.88     37.06 o
   3  17   1       21.95       19.76     19.19 o
   4  17   1        0.02       -4.54     23.50 o
  -4  18   1        9.51        0.39     21.91 o
  -3  18   1       64.91       52.25     22.09 o
  -2  18   1       83.95       83.11     22.43 o
  -1  18   1        0.01      -12.00     18.34 o
   0  18   1      165.32      151.03     53.22 o
   1  18   1       80.25       93.53     23.43 o
   2  18   1        0.02       12.82     17.89 o
   3  18   1        0.64      -19.59     19.59 o
   4  18   1       23.18       14.02     24.58 o
  -4  19   1        0.16        0.83     34.35 o
  -3  19   1       15.53       21.68     34.35 o
  -2  19   1       45.75       37.73     20.41 o
  -1  19   1       83.04       92.81     23.57 o
   0  19   1      190.34      188.66     44.82 o
   1  19   1      427.21      400.23     42.75 o
   2  19   1        1.25       -5.85     20.15 o
   3  19   1        2.72        4.93     19.77 o
  -3  20   1        2.16      -11.94     32.40 o
  -2  20   1       21.39      -21.47     21.47 o
  -1  20   1        3.41      -13.13     19.55 o
   0  20   1      125.30      147.57     29.08 o
   1  20   1       66.02       51.94     22.09 o
   2  20   1        0.79       -1.56     21.76 o
   3  20   1       43.33       72.59     44.82 o
  -2  21   1       36.14       48.05     24.45 o
  -1  21   1       44.04       68.56     26.67 o
   0  21   1       10.57      -11.18     21.78 o
   1  21   1       24.67       24.49     25.06 o
   2  21   1       37.90       18.49     25.93 o
  -2  22   1        0.51      -17.73     33.86 o
  -1  22   1       24.39       37.25     30.40 o
   0  22   1       74.48       81.40     28.68 o
   1  22   1        0.81        3.52     24.80 o
   2  22   1        7.02       -5.07     25.07 o
   0  23   1       22.79      -17.91     27.89 o
  -7   0   2        0.07        6.58     29.47 o
  -6   0   2        0.02       17.29     22.17 o
  -5   0   2        9.19       12.77     12.35 o
  -4   0   2     2001.60     1914.82     63.33 o
  -3   0   2       75.85       82.91      7.75 o
  -2   0   2      653.44      616.64      8.80 o
  -1   0   2       82.95       83.79      8.77 o
   0   0   2      131.84      112.15      4.26 o
   1   0   2     4865.04     4414.41     59.31 o
   2   0   2        4.06        5.09      3.49 o
   3   0   2    10697.71    10688.46    158.70 o
   4   0   2        1.16       -2.75      6.94 o
   5   0   2        1.92       14.86     16.08 o
   6   0   2        4.32       15.59     23.87 o
   7   0   2       34.66       47.74     37.27 o
  -7   1   2        0.04      -21.70     29.35 o
  -6   1   2       13.96       11.45     13.54 o
  -5   1   2        1.09       13.33      8.96 o
  -4   1   2        6.20       21.19     11.45 o
  -3   1   2        3.73        1.97      3.01 o
  -2   1   2        3.60        5.36      2.73 o
  -1   1   2      320.75      308.23      7.73 o
   0   1   2      120.82      109.43      3.32 o
   1   1   2      601.93      577.81      9.92 o
   2   1   2      165.01      166.34      6.39 o
   3   1   2      372.55      386.91     11.09 o
   4   1   2       32.09       26.64      5.72 o
   5   1   2       20.60       12.75      9.99 o
   6   1   2        3.93        3.51     17.01 o
   7   1   2        9.01      -14.47     24.63 o
  -7   2   2        2.16        1.11     24.00 o
  -6   2   2        0.11       -1.97     13.36 o
  -5   2   2       30.81       45.88     16.17 o
  -4   2   2       38.07       53.79      9.75 o
  -3   2   2      202.86      211.21      9.69 o
  -2   2   2      485.25      449.18     15.15 o
  -1   2   2      877.11      830.66     17.56 o
   0   2   2       56.87       76.78      4.95 o
   1   2   2     2760.13     2604.42     49.44 o
   2   2   2       56.15       58.92      7.76 o
   3   2   2       35.64       34.08      4.61 o
   4   2   2      152.95      183.25     10.88 o
   5   2   2       13.33       18.20     11.69 o
   6   2   2        3.42       22.46     17.86 o
   7   2   2        0.28       13.74     26.46 o
  -7   3   2       27.40       59.72     26.63 o
  -6   3   2        0.23        0.81     16.02 o
  -5   3   2      296.33      298.75     18.45 o
  -4   3   2        3.40       -0.42      6.93 o
  -3   3   2     2126.32     2135.09     28.82 o
  -2   3   2       10.34        8.76      2.89 o
  -1   3   2     1938.83     1880.28     21.00 o
   0   3   2     1528.29     1504.37     21.73 o
   1   3   2        5.58        6.34      2.60 o
   2   3   2     2050.44     2107.25     69.36 o
   3   3   2        7.12        7.51      3.96 o
   4   3   2      469.20      506.37     16.72 o
   5   3   2       34.71       50.92     11.15 o
   6   3   2       64.11       61.75     31.30 o
  -7   4   2        0.62      -12.22     23.57 o
  -6   4   2        0.76        4.57     16.02 o
  -5   4   2     1240.84     1294.00     42.70 o
  -4   4   2       97.44      100.07     10.77 o
  -3   4   2     1802.29     1910.20     42.92 o
  -2   4   2       34.60       32.34      4.19 o
  -1   4   2     1067.79     1096.83     21.06 o
   0   4   2     3575.40     3622.17     34.97 o
   1   4   2     2982.16     2879.01     26.51 o
   2   4   2      301.68      302.53     10.07 o
   3   4   2      147.06      145.48      8.23 o
   4   4   2      699.00      709.60     24.62 o
   5   4   2        2.66        3.64     11.80 o
   6   4   2       24.32       31.91     19.27 o
  -6   5   2       83.30       72.66     20.41 o
  -5   5   2       60.20       73.57     21.92 o
  -4   5   2       80.00       87.71     11.23 o
  -3   5   2        0.40        2.06      4.38 o
  -2   5   2      150.34      141.67      7.52 o
  -1   5   2     1561.41     1606.74     21.03 o
   0   5   2     1212.37     1242.30     27.45 o
   1   5   2     2162.10     2001.42     41.27 o
   2   5   2      165.88      172.63      8.55 o
   3   5   2        0.08       -3.19      5.19 o
   4   5   2       26.70       32.83      8.20 o
   5   5   2        1.63       13.43     12.76 o
   6   5   2        5.59       14.69     17.99 o
  -6   6   2       59.69       21.41     19.85 o
  -5   6   2       94.80       79.79     14.96 o
  -4   6   2       14.09       15.41      7.22 o
  -3   6   2        6.19       11.91      4.95 o
  -2   6   2      500.53      515.74     15.63 o
  -1   6   2      923.89      974.90     19.02 o
   0   6   2        0.00       -3.28      3.62 o
   1   6   2      131.34      143.61      7.08 o
   2   6   2        1.37        1.72      3.82 o
   3   6   2       38.33       41.12      5.75 o
   4   6   2      347.52      316.41     14.81 o
   5   6   2        2.69       19.24     15.35 o
   6   6   2        0.07        6.39     14.51 o
  -6   7   2      307.85      287.52     57.49 o
  -5   7   2        5.73       -2.59     13.49 o
  -4   7   2        7.48       11.12      7.55 o
  -3   7   2        0.39        3.43      4.96 o
  -2   7   2        7.39       13.83      5.16 o
  -1   7   2       28.36       30.23      5.70 o
   0   7   2        7.05       10.87      5.39 o
   1   7   2      570.69      617.09     16.65 o
   2   7   2     1766.54     1791.20     23.11 o
   3   7   2      139.51      146.60      8.95 o
   4   7   2      584.72      574.64     19.39 o
   5   7   2     1493.75     1430.56     52.23 o
   6   7   2        2.73        1.52     19.61 o
  -6   8   2       51.66       27.34     19.29 o
  -5   8   2       16.08        0.64     14.33 o
  -4   8   2        0.00       -4.91      7.79 o
  -3   8   2       21.85       24.17      6.07 o
  -2   8   2      445.01      497.84     18.77 o
  -1   8   2      179.72      161.86     12.41 o
   0   8   2        9.03       16.74      8.32 o
   1   8   2       13.50       12.96      6.80 o
   2   8   2      112.57      108.18      8.46 o
   3   8   2      128.75      131.95      9.98 o
   4   8   2       82.33       82.73     11.70 o
   5   8   2       28.09       19.89     14.31 o
   6   8   2        9.72      -10.41     19.04 o
  -6   9   2        6.19       20.14     24.97 o
  -5   9   2        4.85       -5.48     19.61 o
  -4   9   2      155.17      157.43     13.70 o
  -3   9   2      375.23      361.46     14.16 o
  -2   9   2      238.10      231.72     12.18 o
  -1   9   2      515.69      540.86     16.25 o
   0   9   2       75.11       95.41     14.14 o
   1   9   2      577.23      632.64     22.67 o
   2   9   2        7.57        3.82      6.16 o
   3   9   2       12.88       12.82      7.40 o
   4   9   2        3.78       -0.41     10.76 o
   5   9   2      129.60      134.42     21.19 o
   6   9   2        0.00       10.49     20.25 o
  -6  10   2       10.60      -16.19     18.53 o
  -5  10   2       95.20       81.39     18.51 o
  -4  10   2       15.61       18.85     11.66 o
  -3  10   2        4.82       10.02      7.44 o
  -2  10   2       98.10      100.84     10.06 o
  -1  10   2      104.26      110.30      9.83 o
   0  10   2     1369.71     1407.12     47.13 o
   1  10   2      255.10      257.53     15.82 o
   2  10   2       50.43       32.01      7.63 o
   3  10   2       15.92       18.50     10.28 o
   4  10   2     1758.48     1908.24     60.58 o
   5  10   2        4.85        2.08     15.95 o
   6  10   2       26.20       18.82     20.89 o
  -6  11   2       22.62       47.86     49.57 o
  -5  11   2      197.57      210.29     25.26 o
  -4  11   2      209.29      243.92     23.52 o
  -3  11   2       90.75       90.49     11.02 o
  -2  11   2       52.62       56.71      8.80 o
  -1  11   2      496.54      494.99     21.65 o
   0  11   2      831.26      930.74     80.26 o
   1  11   2       32.88       33.53      9.66 o
   2  11   2        0.02       -2.23      7.28 o
   3  11   2        4.41       12.16     10.72 o
   4  11   2      106.96      112.97     22.03 o
   5  11   2      101.02      132.57     27.40 o
   6  11   2       64.61       70.21     25.23 o
  -6  12   2        7.75      -10.68     22.56 o
  -5  12   2        6.84       25.38     16.72 o
  -4  12   2      315.17      338.99     30.91 o
  -3  12   2       19.32       15.02      9.32 o
  -2  12   2      115.92      118.60     12.04 o
  -1  12   2        6.01       10.22      8.38 o
   0  12   2      512.70      566.66     34.95 o
   1  12   2       43.44       43.55     13.60 o
   2  12   2       62.46       51.39     12.47 o
   3  12   2       86.64       88.41     14.98 o
   4  12   2        8.74       25.53     18.60 o
   5  12   2       13.49       35.07     19.58 o
  -5  13   2       59.27       73.10     19.32 o
  -4  13   2      133.93      120.53     18.37 o
  -3  13   2        4.10       14.22     11.68 o
  -2  13   2       20.77       11.84      8.08 o
  -1  13   2      352.01      349.32     43.36 o
   0  13   2     1014.76     1017.95     41.07 o
   1  13   2       57.52       47.66     14.86 o
   2  13   2      263.60      287.24     22.58 o
   3  13   2      992.41      971.41     51.04 o
   4  13   2        0.00       -3.32     22.04 o
   5  13   2        4.51       -3.19     19.87 o
  -5  14   2       38.99       35.63     21.53 o
  -4  14   2      218.92      199.68     21.45 o
  -3  14   2       25.32        8.60     11.42 o
  -2  14   2       61.51       78.04     11.53 o
  -1  14   2      919.76      877.59     38.79 o
   0  14   2      259.21      264.73     28.50 o
   1  14   2        1.41       -8.13     13.27 o
   2  14   2      123.19      114.87     16.25 o
   3  14   2      256.30      263.62     23.50 o
   4  14   2       27.91       34.42     20.49 o
   5  14   2       27.36        4.27     21.53 o
  -5  15   2        0.38       16.61     21.18 o
  -4  15   2       75.37       81.55     23.30 o
  -3  15   2       13.63       -3.48     11.97 o
  -2  15   2       53.06       54.08     10.12 o
  -1  15   2        9.42       11.26     14.44 o
   0  15   2      462.39      418.27     31.06 o
   1  15   2       47.22       47.76     17.58 o
   2  15   2      175.99      191.99     20.25 o
   3  15   2       29.18       15.68     16.73 o
   4  15   2       91.43       57.89     23.13 o
   5  15   2        0.13       -5.58     29.96 o
  -5  16   2       31.32       22.67     23.52 o
  -4  16   2       16.07        8.87     15.95 o
  -3  16   2        4.70      -10.34     16.33 o
  -2  16   2        9.27       -3.58     12.17 o
  -1  16   2     1012.16     1039.16     46.29 o
   0  16   2      279.57      314.52     43.60 o
   1  16   2        6.82       -3.40     19.85 o
   2  16   2      110.14      115.07     22.98 o
   3  16   2        2.19       -3.31     14.35 o
   4  16   2       37.81       35.73     23.50 o
   5  16   2        0.28       28.73     24.55 o
  -4  17   2        2.33       -1.89     17.41 o
  -3  17   2      112.63      131.03     30.20 o
  -2  17   2      310.45      309.18     34.35 o
  -1  17   2      199.11      212.14     28.22 o
   0  17   2      126.62      137.95     28.26 o
   1  17   2      256.10      286.17     31.84 o
   2  17   2      219.22      195.38     28.26 o
   3  17   2      105.02      115.71     19.96 o
   4  17   2       10.38      -22.34     22.34 o
  -4  18   2        3.74      -17.86     22.56 o
  -3  18   2       56.85       35.32     29.23 o
  -2  18   2      173.63      162.03     27.13 o
  -1  18   2        1.06       17.33     18.63 o
   0  18   2      169.37      154.68     26.56 o
   1  18   2      309.85      249.21     30.04 o
   2  18   2       20.65       31.20     22.35 o
   3  18   2        1.77      -14.13     16.03 o
   4  18   2       13.97      -23.81     28.20 o
  -4  19   2        8.66       24.17     24.99 o
  -3  19   2        2.14       -5.12     30.94 o
  -2  19   2       73.41       48.26     22.96 o
  -1  19   2        5.45       22.76     20.06 o
   0  19   2       73.22       97.99     25.75 o
   1  19   2      125.58      145.91     27.13 o
   2  19   2        2.46       -0.63     21.50 o
   3  19   2       10.70        1.46     34.35 o
  -3  20   2       53.07       19.00     34.35 o
  -2  20   2        3.19        4.77     24.97 o
  -1  20   2       16.24       39.08     23.37 o
   0  20   2       45.18       45.31     25.56 o
   1  20   2       27.01       21.85     30.45 o
   2  20   2      136.24      126.83     29.43 o
   3  20   2       13.25       35.81     35.32 o
  -2  21   2        0.00      -26.87     27.65 o
  -1  21   2       44.82       30.43     24.51 o
   0  21   2        0.00      -13.64     23.77 o
   1  21   2        8.09      -30.08     33.61 o
   2  21   2       91.23       87.73     27.90 o
  -2  22   2       38.98       51.24     27.85 o
  -1  22   2       20.36       18.10     24.18 o
   0  22   2        0.02       -9.59     23.75 o
   1  22   2        0.11      -23.22     23.22 o
   2  22   2       11.94       -2.68     36.05 o
  -7   1   3        0.35        2.27     47.86 o
  -6   1   3        0.29       -2.12     11.13 o
  -5   1   3       18.92        6.54      9.34 o
  -4   1   3      220.48      199.87     15.76 o
  -3   1   3       83.07       94.78      7.52 o
  -2   1   3        3.79        7.36      3.37 o
  -1   1   3       89.97       94.78      3.99 o
   0   1   3      377.40      349.06      9.24 o
   1   1   3      318.36      314.69      6.25 o
   2   1   3        4.67        8.92      2.70 o
   3   1   3      790.20      779.32     14.53 o
   4   1   3      114.29      117.01      7.94 o
   5   1   3        0.99        9.44     12.39 o
   6   1   3       27.62       28.58     24.36 o
  -7   2   3        2.23       -7.79     30.45 o
  -6   2   3       12.07       11.30     16.15 o
  -5   2   3        7.09       17.94      9.11 o
  -4   2   3       86.64       95.79     10.34 o
  -3   2   3      360.44      380.71     15.45 o
  -2   2   3      167.97      176.85      9.06 o
  -1   2   3     2654.12     2555.31     22.64 o
   0   2   3     2072.19     1889.41     24.51 o
   1   2   3       16.97       20.63      4.25 o
   2   2   3      289.88      287.12      9.21 o
   3   2   3      153.54      161.11      8.06 o
   4   2   3       20.80       21.10      5.42 o
   5   2   3       20.83       12.04     10.37 o
   6   2   3       46.32       47.52     32.15 o
  -7   3   3        8.91      -22.91     22.91 o
  -6   3   3        1.18      -15.12     15.12 o
  -5   3   3      509.95      529.34     23.44 o
  -4   3   3        2.96        5.14      7.26 o
  -3   3   3        1.43       -2.87      4.60 o
  -2   3   3       62.71       70.14      4.71 o
  -1   3   3      827.57      854.11     18.63 o
   0   3   3     3030.91     2929.19     37.07 o
   1   3   3     1710.76     1629.21     28.27 o
   2   3   3     1161.67     1149.79     19.08 o
   3   3   3       40.73       42.55      6.11 o
   4   3   3      161.14      178.60     12.47 o
   5   3   3        3.94        4.67     10.72 o
   6   3   3        0.08       -4.59     17.60 o
  -7   4   3       28.24        0.82     23.07 o
  -6   4   3        8.92        9.15     16.60 o
  -5   4   3      359.15      378.47     24.36 o
  -4   4   3       21.35       20.56      7.99 o
  -3   4   3        2.30        2.61      3.92 o
  -2   4   3        3.12        4.85      3.24 o
  -1   4   3     2841.67     2823.40     34.54 o
   0   4   3      121.48      137.53      8.30 o
   1   4   3      283.36      297.02     12.19 o
   2   4   3       43.24       35.26      4.68 o
   3   4   3       59.84       64.13      6.65 o
   4   4   3      188.50      192.99     16.67 o
   5   4   3       29.69       24.28     11.92 o
   6   4   3       29.26       29.23     18.79 o
  -6   5   3        0.05        5.51     17.15 o
  -5   5   3      200.34      219.28     20.34 o
  -4   5   3       72.71       75.26     10.34 o
  -3   5   3       69.51       81.37      6.70 o
  -2   5   3     1005.27     1101.38     30.90 o
  -1   5   3       59.91       70.59      7.64 o
   0   5   3      108.51      110.86      7.52 o
   1   5   3     4301.52     4112.78     95.85 o
   2   5   3       63.86       62.71      5.89 o
   3   5   3        0.01       -3.23      5.29 o
   4   5   3       73.09       61.47     10.90 o
   5   5   3       13.32       10.09     13.03 o
   6   5   3       21.50       15.03     32.40 o
  -6   6   3      366.24      438.82     67.84 o
  -5   6   3        2.02       -2.30     10.38 o
  -4   6   3       24.78       14.43      7.87 o
  -3   6   3      115.83      122.09      8.46 o
  -2   6   3       43.76       47.73      5.10 o
  -1   6   3      258.60      260.53     10.13 o
   0   6   3        0.19        0.50      3.49 o
   1   6   3     1860.53     1932.13     25.37 o
   2   6   3      408.24      406.69     16.24 o
   3   6   3       14.96       21.64      7.45 o
   4   6   3       98.92      100.50     12.82 o
   5   6   3       23.93       28.57     13.75 o
   6   6   3       24.50       27.53     19.83 o
  -6   7   3        2.02       13.62     17.58 o
  -5   7   3        5.96        1.47     12.97 o
  -4   7   3        2.74       -1.86      7.13 o
  -3   7   3       29.29       34.55      5.76 o
  -2   7   3      261.37      308.27     14.17 o
  -1   7   3      747.49      753.21     17.00 o
   0   7   3      233.66      242.89     12.74 o
   1   7   3     1315.79     1438.69     23.26 o
   2   7   3        7.74       11.02      4.52 o
   3   7   3      224.82      225.33     12.24 o
   4   7   3       66.41       57.85      9.27 o
   5   7   3      174.36      174.84     21.33 o
   6   7   3        9.49        5.14     18.96 o
  -6   8   3        9.06       10.25     18.34 o
  -5   8   3        0.22       -9.08     14.44 o
  -4   8   3       16.51       16.85      8.68 o
  -3   8   3       10.50       21.16      5.76 o
  -2   8   3      696.16      745.24     18.70 o
  -1   8   3      428.91      455.20     23.50 o
   0   8   3      385.66      402.82     16.56 o
   1   8   3     1199.92     1297.02     25.73 o
   2   8   3      391.07      392.08     12.10 o
   3   8   3      150.31      154.14     13.47 o
   4   8   3       13.44       -0.15      8.42 o
   5   8   3       11.57        3.39     23.87 o
   6   8   3        1.09        7.07     18.82 o
  -6   9   3        2.32       10.72     18.65 o
  -5   9   3        0.37        0.13     20.10 o
  -4   9   3        0.38       -7.49      8.42 o
  -3   9   3      103.65       94.46      8.66 o
  -2   9   3     1362.24     1443.59     26.69 o
  -1   9   3       12.52        9.99      5.15 o
   0   9   3      497.19      507.27     24.52 o
   1   9   3       11.01       12.91      7.38 o
   2   9   3      178.70      183.85     11.22 o
   3   9   3       38.91       40.54      9.51 o
   4   9   3      605.74      647.96     30.89 o
   5   9   3       42.49       20.67     16.68 o
   6   9   3        5.81       -5.71     20.31 o
  -6  10   3       70.34       65.85     21.91 o
  -5  10   3      123.31      129.14     36.29 o
  -4  10   3        8.19        7.81      9.05 o
  -3  10   3        7.78        8.75      6.57 o
  -2  10   3       20.83       16.07      6.63 o
  -1  10   3       15.50       12.35      5.85 o
   0  10   3     1302.68     1446.61     43.13 o
   1  10   3      279.56      287.04     16.75 o
   2  10   3      150.01      163.23     16.04 o
   3  10   3        1.38        2.25      8.47 o
   4  10   3       90.39      104.12     17.26 o
   5  10   3        5.03        8.47     17.75 o
   6  10   3       40.71       20.81     31.91 o
  -6  11   3        0.00        1.69     19.55 o
  -5  11   3      132.78      161.56     31.42 o
  -4  11   3        8.01        5.34      9.50 o
  -3  11   3        0.98       12.48      8.19 o
  -2  11   3      396.24      419.44     17.24 o
  -1  11   3      306.78      318.24     14.83 o
   0  11   3     1037.11     1195.36     64.67 o
   1  11   3       48.15       51.35      9.97 o
   2  11   3      104.32       97.87     16.52 o
   3  11   3        9.95        4.26     10.44 o
   4  11   3      358.71      373.17     33.50 o
   5  11   3       49.93       54.08     20.54 o
   6  11   3       70.42      107.94     33.74 o
  -6  12   3        2.62       12.83     21.93 o
  -5  12   3       10.71       16.03     17.90 o
  -4  12   3       34.66        0.12     12.89 o
  -3  12   3       80.73       70.12     12.85 o
  -2  12   3       95.38      104.11     11.46 o
  -1  12   3      840.27      867.91     28.97 o
   0  12   3        7.74       30.48     13.00 o
   1  12   3        0.03       -2.68     10.85 o
   2  12   3        5.77        1.66      9.81 o
   3  12   3       32.49        1.31     11.45 o
   4  12   3       23.97      -13.58     27.04 o
   5  12   3       14.86       27.03     19.14 o
  -5  13   3      202.85      193.44     24.99 o
  -4  13   3       17.88       23.35     14.06 o
  -3  13   3       37.52       48.34     11.70 o
  -2  13   3        3.37        5.35      8.10 o
  -1  13   3      104.48       83.08     13.66 o
   0  13   3        1.07       -3.52     12.29 o
   1  13   3      228.88      208.67     24.00 o
   2  13   3       74.35       71.13     13.65 o
   3  13   3       74.22       55.76     14.78 o
   4  13   3       17.84       -3.24     18.34 o
   5  13   3       74.27       98.20     25.39 o
  -5  14   3       26.28       20.31     21.07 o
  -4  14   3      252.53      306.58     26.49 o
  -3  14   3        4.24       18.86     11.97 o
  -2  14   3       29.80       25.08      9.31 o
  -1  14   3     1197.14     1193.09     45.96 o
   0  14   3      354.69      364.19     28.05 o
   1  14   3       30.59       37.95     15.95 o
   2  14   3      122.15      111.57     16.60 o
   3  14   3        0.37        9.93     11.85 o
   4  14   3        3.49        1.10     18.62 o
   5  14   3       13.40      -21.36     21.36 o
  -5  15   3        0.89       -5.53     20.14 o
  -4  15   3        0.12      -14.46     14.46 o
  -3  15   3        0.56        6.70     12.31 o
  -2  15   3        5.01        2.12      9.56 o
  -1  15   3        0.01       -5.02     13.17 o
   0  15   3       12.12        7.45     13.94 o
   1  15   3      199.76      196.29     25.49 o
   2  15   3      168.42      184.66     20.31 o
   3  15   3       20.16       23.79     14.08 o
   4  15   3       15.09       10.52     21.25 o
   5  15   3        8.51        6.62     22.84 o
  -5  16   3       67.65       81.73     29.60 o
  -4  16   3       19.32       14.00     16.44 o
  -3  16   3       29.66       43.30     14.08 o
  -2  16   3       29.26       25.55     13.21 o
  -1  16   3      575.33      556.84     47.99 o
   0  16   3     1517.38     1552.48     56.49 o
   1  16   3        0.79       -9.76     14.27 o
   2  16   3       71.29       56.86     19.87 o
   3  16   3        2.38       -7.92     14.32 o
   4  16   3      149.22      152.45     30.12 o
  -4  17   3        0.00        9.05     21.42 o
  -3  17   3       71.54       33.37     29.23 o
  -2  17   3      131.12      100.43     22.07 o
  -1  17   3       78.80       86.33     21.97 o
   0  17   3        6.16       -7.17     15.65 o
   1  17   3      204.09      200.54     28.74 o
   2  17   3       27.15       40.04     22.72 o
   3  17   3       33.10       22.69     15.75 o
   4  17   3       15.32        0.12     24.72 o
  -4  18   3        0.01      -21.33     22.37 o
  -3  18   3       63.34       48.96     30.94 o
  -2  18   3      258.61      269.20     34.83 o
  -1  18   3       76.88       95.06     23.85 o
   0  18   3        3.20       17.43     18.41 o
   1  18   3        2.80        9.34     19.18 o
   2  18   3      160.81      125.37     24.96 o
   3  18   3       55.31       55.79     18.00 o
   4  18   3       68.15       62.94     27.21 o
  -4  19   3        7.29       27.53     42.63 o
  -3  19   3        0.91      -21.44     29.72 o
  -2  19   3       46.08       45.57     22.80 o
  -1  19   3        3.17        0.40     19.28 o
   0  19   3      323.98      370.20     40.56 o
   1  19   3      101.08       98.60     24.75 o
   2  19   3        4.53        2.55     20.36 o
   3  19   3       11.31       -4.66     40.44 o
  -3  20   3       14.78        3.17     37.51 o
  -2  20   3      189.89      205.51     33.60 o
  -1  20   3       21.97       33.84     22.76 o
   0  20   3        0.29       -6.87     20.69 o
   1  20   3      122.55      120.76     27.44 o
   2  20   3       12.12        3.61     21.50 o
   3  20   3       14.91      -16.81     38.24 o
  -2  21   3       59.75       26.89     27.15 o
  -1  21   3        0.01       -9.75     23.67 o
   0  21   3        8.00       14.71     23.27 o
   1  21   3        0.44        0.95     24.80 o
   2  21   3        5.47       -6.73     26.61 o
  -2  22   3       22.39       36.01     27.56 o
  -1  22   3      104.07       98.86     29.72 o
   0  22   3       56.36       24.59     26.78 o
   1  22   3       11.77      -24.54     24.54 o
  -7   0   4        0.76       11.94     31.42 o
  -6   0   4        4.72        0.78     15.63 o
  -5   0   4       45.98       62.60     16.81 o
  -4   0   4      197.15      227.02     23.38 o
  -3   0   4       20.93       26.06      9.99 o
  -2   0   4      970.05     1031.34     37.27 o
  -1   0   4   104110.14   104638.06    496.94 o
   0   0   4       73.62       73.08      5.61 o
   1   0   4     1527.32     1404.51     33.86 o
   2   0   4       79.57       77.01      6.73 o
   3   0   4      413.96      429.61     20.42 o
   4   0   4      138.02      146.88     12.50 o
   5   0   4       19.76       26.79     19.24 o
   6   0   4      124.42      123.25     35.81 o
  -7   1   4        2.19        2.89     34.22 o
  -6   1   4       63.42       64.99     11.87 o
  -5   1   4       39.76       52.22     10.76 o
  -4   1   4       53.02       44.43     10.16 o
  -3   1   4      193.39      188.22      9.81 o
  -2   1   4       12.73       15.41      3.54 o
  -1   1   4    10371.12    10049.44     78.48 o
   0   1   4      590.65      529.17     15.13 o
   1   1   4      553.65      539.53     14.06 o
   2   1   4      538.17      537.53     12.77 o
   3   1   4      488.54      501.00     11.64 o
   4   1   4       30.80       29.61      5.56 o
   5   1   4       28.10       49.09     15.41 o
   6   1   4       36.06       63.53     20.23 o
  -7   2   4        1.97       32.40     24.97 o
  -6   2   4        0.45       18.05     12.30 o
  -5   2   4      175.69      149.51     14.81 o
  -4   2   4      804.64      844.72     39.58 o
  -3   2   4       20.09       17.06      5.20 o
  -2   2   4      169.55      175.05     13.11 o
  -1   2   4     1426.82     1385.52     16.56 o
   0   2   4      180.86      175.58      6.12 o
   1   2   4     1349.79     1244.99     17.48 o
   2   2   4       30.69       33.19      3.80 o
   3   2   4       25.63       28.31      4.26 o
   4   2   4        3.76        4.95      6.74 o
   5   2   4        0.51        0.45     12.47 o
   6   2   4        1.07        4.30     18.08 o
  -7   3   4       12.38       33.64     23.42 o
  -6   3   4       33.30       45.26     17.01 o
  -5   3   4        0.01        1.67      9.69 o
  -4   3   4        2.91       11.32      7.36 o
  -3   3   4       94.66      100.07      8.05 o
  -2   3   4      289.96      301.25      8.54 o
  -1   3   4     5079.45     4949.97     63.96 o
   0   3   4    47376.90    45438.40    161.03 o
   1   3   4        6.26       11.14      4.49 o
   2   3   4        0.39        2.52      3.51 o
   3   3   4      293.41      272.06      9.55 o
   4   3   4       53.08       54.27      7.65 o
   5   3   4      201.52      221.27     24.33 o
   6   3   4       26.17        5.58     18.07 o
  -7   4   4        4.30      -11.16     16.75 o
  -6   4   4        0.49       -0.61     15.64 o
  -5   4   4      178.92      201.44     19.12 o
  -4   4   4        4.59       -2.60     10.09 o
  -3   4   4      105.56      105.26      8.45 o
  -2   4   4     2761.18     2844.62     55.69 o
  -1   4   4      586.25      569.13      9.66 o
   0   4   4    23024.75    22556.77    305.70 o
   1   4   4     3168.05     3118.73     83.31 o
   2   4   4        0.25       -0.18      3.45 o
   3   4   4        0.36       -1.98      5.07 o
   4   4   4      500.62      486.37     18.05 o
   5   4   4       24.08       17.45     11.22 o
   6   4   4        0.65        3.79     18.83 o
  -6   5   4      125.94       87.19     20.12 o
  -5   5   4      354.40      369.23     21.02 o
  -4   5   4      239.28      234.70     15.53 o
  -3   5   4       43.48       45.72      5.40 o
  -2   5   4       96.15      110.72      6.93 o
  -1   5   4      234.57      252.69      8.31 o
   0   5   4     1158.74     1223.77     46.33 o
   1   5   4        7.16        1.78      4.54 o
   2   5   4       33.97       34.85      4.80 o
   3   5   4       47.84       51.51      6.50 o
   4   5   4       20.48       26.14      8.37 o
   5   5   4        3.26        9.12     11.46 o
   6   5   4        0.48       18.18     18.44 o
  -6   6   4        8.94      -14.35     17.20 o
  -5   6   4       71.72       71.33     13.77 o
  -4   6   4       79.77       87.22     11.10 o
  -3   6   4      102.04      111.61      9.42 o
  -2   6   4        0.85       -3.69      3.69 o
  -1   6   4        9.37       13.32      3.95 o
   0   6   4       20.80       20.97      4.25 o
   1   6   4     1111.33     1060.18     25.07 o
   2   6   4      169.70      170.67      9.62 o
   3   6   4      113.48      100.37     12.15 o
   4   6   4      709.62      672.81     26.21 o
   5   6   4       32.29        9.01     11.65 o
   6   6   4        0.54      -17.05     18.40 o
  -6   7   4       10.09      -13.83     33.01 o
  -5   7   4        0.62        1.04     11.02 o
  -4   7   4        0.76        7.21      8.09 o
  -3   7   4     1243.09     1308.93     26.75 o
  -2   7   4        8.59        5.52      4.30 o
  -1   7   4      223.60      231.94     10.16 o
   0   7   4      363.32      367.59     13.38 o
   1   7   4     6118.44     6582.36     61.77 o
   2   7   4      756.37      734.28     17.45 o
   3   7   4      184.78      197.91     15.89 o
   4   7   4        7.20        2.76      8.59 o
   5   7   4      176.05      170.41     21.93 o
   6   7   4       40.97       42.13     22.00 o
  -6   8   4        8.20       -0.35     18.05 o
  -5   8   4       57.81       25.69     13.61 o
  -4   8   4        2.17        9.80      8.70 o
  -3   8   4       18.62       14.57      6.55 o
  -2   8   4      492.26      482.03     15.51 o
  -1   8   4       30.06       47.00      6.73 o
   0   8   4      524.02      555.33     19.49 o
   1   8   4     1534.83     1527.25     25.54 o
   2   8   4      406.62      407.04     15.09 o
   3   8   4        4.39       13.99      7.00 o
   4   8   4       29.81       14.96     10.31 o
   5   8   4        8.58        7.20     15.48 o
   6   8   4       13.08       26.54     20.19 o
  -6   9   4       17.47       28.82     19.08 o
  -5   9   4        2.28      -14.49     14.49 o
  -4   9   4       11.97        7.88      8.02 o
  -3   9   4       18.79       13.36      6.94 o
  -2   9   4      414.70      398.37     15.59 o
  -1   9   4       88.41       91.07      8.66 o
   0   9   4      386.64      417.00     17.95 o
   1   9   4        7.26       12.53      6.77 o
   2   9   4      556.42      550.55     17.72 o
   3   9   4      210.96      209.80     14.38 o
   4   9   4      507.66      612.28     25.65 o
   5   9   4       73.64       72.74     18.81 o
   6   9   4        0.08      -20.89     20.89 o
  -6  10   4        2.80       -1.30     20.36 o
  -5  10   4      130.13      108.05     20.56 o
  -4  10   4      107.97       81.88     10.78 o
  -3  10   4        8.00       10.80      7.91 o
  -2  10   4      380.73      382.35     16.07 o
  -1  10   4       60.60       56.98      7.73 o
   0  10   4        7.79        1.98      7.08 o
   1  10   4     1016.89     1026.51     29.44 o
   2  10   4      119.29      154.45     15.40 o
   3  10   4      150.01      159.44     15.13 o
   4  10   4        0.00       -3.83     14.68 o
   5  10   4      109.57      126.97     22.44 o
   6  10   4        3.65       12.98     22.12 o
  -6  11   4       22.11       31.30     21.93 o
  -5  11   4       10.65       15.24     15.98 o
  -4  11   4        5.77       -8.93      9.67 o
  -3  11   4       10.15       14.79      8.79 o
  -2  11   4        2.70        6.39      7.07 o
  -1  11   4      221.57      230.68     13.21 o
   0  11   4      137.96      155.75     20.29 o
   1  11   4        5.07        1.84     13.64 o
   2  11   4        7.09        9.28      8.10 o
   3  11   4      243.41      250.12     18.27 o
   4  11   4       54.06       57.43     15.01 o
   5  11   4        2.84      -20.37     22.78 o
   6  11   4       19.54       22.79     23.09 o
  -6  12   4        0.16      -20.12     20.12 o
  -5  12   4      379.61      369.61     35.93 o
  -4  12   4       57.63       65.56     11.73 o
  -3  12   4        8.05        3.67      9.03 o
  -2  12   4      193.33      211.88     14.80 o
  -1  12   4      368.13      367.51     21.12 o
   0  12   4      198.58      205.51     24.60 o
   1  12   4        0.67        5.59     11.62 o
   2  12   4      181.74      199.45     18.93 o
   3  12   4      199.93      218.81     20.83 o
   4  12   4       22.75       43.80     19.58 o
   5  12   4       55.27       70.16     19.81 o
  -5  13   4        9.81        0.91     19.84 o
  -4  13   4      126.04      101.23     16.91 o
  -3  13   4      121.26      110.28     12.74 o
  -2  13   4       24.61       19.40      8.80 o
  -1  13   4      299.59      301.88     20.50 o
   0  13   4       85.68       86.36     17.78 o
   1  13   4       11.18       24.12     16.24 o
   2  13   4      330.82      332.51     21.83 o
   3  13   4       97.27       99.43     16.40 o
   4  13   4        0.00      -17.05     17.05 o
   5  13   4       84.71       61.12     19.16 o
  -5  14   4        6.60       20.12     21.33 o
  -4  14   4       93.70       77.06     15.76 o
  -3  14   4        8.13       -2.20      9.41 o
  -2  14   4        2.09        0.60      8.22 o
  -1  14   4     1007.03      928.13     32.83 o
   0  14   4       70.57       58.23     18.47 o
   1  14   4       10.80        0.11     14.98 o
   2  14   4      789.43      831.11     48.23 o
   3  14   4       11.87       20.27     13.98 o
   4  14   4        2.99      -11.10     23.75 o
   5  14   4       15.29       10.72     20.04 o
  -5  15   4        1.22        0.03     20.49 o
  -4  15   4       23.84       16.99     16.84 o
  -3  15   4        6.96        8.96     10.94 o
  -2  15   4       12.26        9.86     11.50 o
  -1  15   4        0.84       -7.40     13.69 o
   0  15   4       30.84       17.16     15.98 o
   1  15   4      146.71      134.58     24.03 o
   2  15   4        3.96       12.70     12.27 o
   3  15   4        1.84        5.72     13.76 o
   4  15   4        0.22       -1.13     35.81 o
   5  15   4        6.89        6.40     22.23 o
  -5  16   4        0.00      -10.72     26.79 o
  -4  16   4       11.83       31.97     23.87 o
  -3  16   4       74.74       73.78     19.72 o
  -2  16   4        2.04       -1.21     11.93 o
  -1  16   4      192.60      214.02     28.49 o
   0  16   4      612.99      615.25     38.51 o
   1  16   4        7.20       -0.29     16.17 o
   2  16   4      149.59      118.08     24.05 o
   3  16   4       70.63       65.97     17.43 o
   4  16   4       60.42       96.19     28.07 o
  -4  17   4        0.02       -4.19     22.19 o
  -3  17   4      160.22      171.72     26.09 o
  -2  17   4      102.71       83.20     21.73 o
  -1  17   4       36.63       45.36     30.94 o
   0  17   4      226.04      261.59     31.43 o
   1  17   4       96.55       90.60     23.90 o
   2  17   4       58.15       51.34     22.26 o
   3  17   4       16.20       13.51     15.89 o
   4  17   4        0.31      -19.42     24.66 o
  -4  18   4        0.29       -2.67     21.85 o
  -3  18   4       19.35        4.14     29.47 o
  -2  18   4       13.37        8.89     17.99 o
  -1  18   4       26.87       27.24     19.37 o
   0  18   4       33.17        6.85     18.24 o
   1  18   4       25.93       24.43     21.53 o
   2  18   4        8.52       19.19     20.69 o
   3  18   4        4.94       -6.79     16.69 o
   4  18   4       32.51       20.83     47.74 o
  -3  19   4       22.05       34.10     35.32 o
  -2  19   4       80.98       60.13     23.82 o
  -1  19   4        1.01       -9.63     19.42 o
   0  19   4        1.41       -9.18     26.19 o
   1  19   4      178.16      240.53     35.09 o
   2  19   4        0.62        7.46     20.93 o
   3  19   4        0.08       -3.58     20.91 o
  -3  20   4       20.10       27.04     37.02 o
  -2  20   4       45.93       35.29     22.07 o
  -1  20   4        0.01       15.94     23.54 o
   0  20   4       51.61       45.77     23.40 o
   1  20   4        0.76       10.25     21.26 o
   2  20   4        0.02       -2.54     22.85 o
   3  20   4        5.59      -24.93     24.93 o
  -2  21   4        0.74       15.28     23.75 o
  -1  21   4      327.61      294.21     58.83 o
   0  21   4       15.52       27.12     26.06 o
   1  21   4        1.58       -5.14     23.51 o
   2  21   4        1.39        7.52     24.17 o
  -1  22   4       35.28       27.15     25.87 o
   0  22   4      176.77      179.46     43.48 o
   1  22   4       16.37       15.19     27.55 o
  -7   1   5        1.15       35.91     24.28 o
  -6   1   5        7.69       15.50     12.39 o
  -5   1   5       87.78       90.68     13.25 o
  -4   1   5       10.94        3.17      8.01 o
  -3   1   5       12.08        0.83      6.17 o
  -2   1   5        9.72       14.24      3.82 o
  -1   1   5     3620.47     3522.92     35.64 o
   0   1   5        0.42       -0.06      2.24 o
   1   1   5      250.51      246.41      8.92 o
   2   1   5     3040.87     3065.93     36.68 o
   3   1   5       63.97       73.84      5.72 o
   4   1   5        4.17       13.76      6.07 o
   5   1   5        8.68       11.27     13.31 o
   6   1   5       42.50       30.53     19.08 o
  -7   2   5        6.42       15.07     22.37 o
  -6   2   5      208.56      220.13     31.22 o
  -5   2   5       96.14       96.20     17.28 o
  -4   2   5       23.00       21.48      8.98 o
  -3   2   5       36.57       44.69      6.21 o
  -2   2   5        4.80        5.49      4.03 o
  -1   2   5     4753.51     4562.43     33.70 o
   0   2   5     7795.13     7326.38     87.58 o
   1   2   5     1108.00     1109.18     24.02 o
   2   2   5       18.22       18.52      3.07 o
   3   2   5      740.68      784.13     15.43 o
   4   2   5        9.58        8.55      6.22 o
   5   2   5       80.29       68.11     16.19 o
   6   2   5        4.14       -2.31     37.39 o
  -7   3   5        6.70       -5.31     17.09 o
  -6   3   5        9.14        7.19     12.89 o
  -5   3   5       47.20       47.12     20.70 o
  -4   3   5      744.92      736.57     25.09 o
  -3   3   5        1.38       -1.21      5.39 o
  -2   3   5     3639.83     3672.44     30.00 o
  -1   3   5     3732.81     3638.08     38.12 o
   0   3   5     6267.91     5885.31    136.69 o
   1   3   5     1929.22     1935.21     23.01 o
   2   3   5        1.43        5.90      4.41 o
   3   3   5      311.26      307.42     11.86 o
   4   3   5      139.01      138.12     10.32 o
   5   3   5      132.63      129.84     20.54 o
   6   3   5        1.02        2.64     19.66 o
  -6   4   5      248.85      296.93     54.93 o
  -5   4   5       16.39        6.38      9.96 o
  -4   4   5      299.38      309.82     17.58 o
  -3   4   5       61.55       72.18      9.25 o
  -2   4   5     5315.23     5619.66     41.18 o
  -1   4   5      224.45      229.28      6.97 o
   0   4   5    10453.66    10067.77    136.91 o
   1   4   5      218.96      206.72     11.10 o
   2   4   5      374.94      364.59     16.07 o
   3   4   5        0.00       14.09      7.23 o
   4   4   5       23.42       33.63      7.21 o
   5   4   5       16.04       13.04     14.36 o
   6   4   5        0.21       -9.66     19.66 o
  -6   5   5        0.72      -16.07     17.20 o
  -5   5   5        4.71        1.74     10.48 o
  -4   5   5        6.47       -0.09     12.65 o
  -3   5   5        0.93        2.07      5.47 o
  -2   5   5       40.12       35.31      4.42 o
  -1   5   5      255.60      251.43      6.92 o
   0   5   5      300.58      339.11     10.59 o
   1   5   5        0.78        0.39      4.87 o
   2   5   5      506.08      482.22     18.45 o
   3   5   5        0.59        8.10      7.98 o
   4   5   5       69.38       75.86      9.17 o
   5   5   5       35.41       43.71     12.62 o
   6   5   5        0.56       19.10     18.03 o
  -6   6   5       20.41        2.63     20.95 o
  -5   6   5      153.62      154.04     15.87 o
  -4   6   5       10.75        5.51      8.59 o
  -3   6   5       14.80       16.02      6.79 o
  -2   6   5      157.64      171.31      8.77 o
  -1   6   5        0.31       -2.32      2.95 o
   0   6   5     1227.42     1272.73     20.78 o
   1   6   5       69.38       68.27      9.28 o
   2   6   5      470.93      470.43     27.14 o
   3   6   5      149.30      152.57     13.73 o
   4   6   5       83.58       90.19     11.08 o
   5   6   5       23.76       24.66     11.23 o
   6   6   5        0.72        2.46     18.31 o
  -6   7   5        6.62       -7.45     21.07 o
  -5   7   5       38.85       26.21     11.31 o
  -4   7   5      149.54      146.88     14.14 o
  -3   7   5     1594.47     1665.13     42.61 o
  -2   7   5      318.50      334.50     11.92 o
  -1   7   5      257.14      242.63     10.28 o
   0   7   5      113.48      119.30      8.26 o
   1   7   5     6161.15     6233.52     66.38 o
   2   7   5      223.18      229.36     14.77 o
   3   7   5        3.12       -8.15      8.15 o
   4   7   5      457.08      472.09     23.38 o
   5   7   5        8.33       -4.69     11.79 o
   6   7   5        1.07        4.01     22.65 o
  -6   8   5        3.64       -8.86     17.72 o
  -5   8   5       26.64       23.24     11.51 o
  -4   8   5        0.85        5.41      8.67 o
  -3   8   5        2.00       -3.14      6.48 o
  -2   8   5      120.85      134.74      8.81 o
  -1   8   5       46.44       37.96      6.05 o
   0   8   5      406.98      414.35     13.55 o
   1   8   5        1.73        6.89      5.23 o
   2   8   5      211.85      190.79     12.62 o
   3   8   5      862.12      837.00     23.45 o
   4   8   5      138.83      165.08     17.12 o
   5   8   5       26.56       17.29     16.03 o
   6   8   5        0.18       -9.86     20.74 o
  -6   9   5        1.73        8.40     19.49 o
  -5   9   5        0.19       -6.91     11.24 o
  -4   9   5       12.91       23.53     13.87 o
  -3   9   5        4.42        6.89      8.37 o
  -2   9   5      729.26      758.74     18.73 o
  -1   9   5        6.78        3.50      5.19 o
   0   9   5       38.93       43.58      7.25 o
   1   9   5     2190.84     2230.15     37.16 o
   2   9   5        0.00        5.21      6.76 o
   3   9   5       84.44       86.97     10.71 o
   4   9   5      129.24      141.11     15.20 o
   5   9   5       75.15       76.40     15.56 o
   6   9   5        2.53        8.77     39.46 o
  -6  10   5        7.40        4.02     19.42 o
  -5  10   5       19.98       36.54     16.68 o
  -4  10   5        0.08       -4.08     10.09 o
  -3  10   5       11.72        6.13      8.04 o
  -2  10   5       12.55       12.07      6.00 o
  -1  10   5       11.59        9.63      5.81 o
   0  10   5        0.02        3.66      7.12 o
   1  10   5        2.66       -1.64      6.39 o
   2  10   5      885.62      878.17     27.39 o
   3  10   5     1544.01     1542.09     33.00 o
   4  10   5       53.92       60.36     13.69 o
   5  10   5       10.23        5.98     13.35 o
   6  10   5        1.29       27.28     33.37 o
  -6  11   5        0.86        3.33     20.44 o
  -5  11   5       80.77       60.14     17.90 o
  -4  11   5       20.31       21.89      9.71 o
  -3  11   5       11.10        3.56      8.64 o
  -2  11   5      116.07      113.19     11.07 o
  -1  11   5      109.32      110.22     10.20 o
   0  11   5       29.73       27.07      7.91 o
   1  11   5       41.64       36.42     13.93 o
   2  11   5      620.50      665.48     23.96 o
   3  11   5      685.62      697.39     26.04 o
   4  11   5       65.92       58.32     16.34 o
   5  11   5       17.33       18.25     13.76 o
  -6  12   5       69.45       50.25     22.23 o
  -5  12   5       24.45       44.33     19.25 o
  -4  12   5       34.05       28.80     11.16 o
  -3  12   5        7.12        9.97      9.37 o
  -2  12   5       26.59       17.09      7.93 o
  -1  12   5      124.95      152.67     16.00 o
   0  12   5       18.83       19.53     12.64 o
   1  12   5        3.60       -6.06     11.11 o
   2  12   5       26.03       23.70     11.11 o
   3  12   5       10.94       10.28      9.73 o
   4  12   5        8.26       10.03     14.38 o
   5  12   5        4.23        3.48     17.27 o
  -5  13   5       15.04        1.72     18.78 o
  -4  13   5      172.57      165.33     16.23 o
  -3  13   5        0.79        0.54      9.56 o
  -2  13   5      131.81      128.30     12.46 o
  -1  13   5      129.24      143.43     16.63 o
   0  13   5        1.14        8.03     13.84 o
   1  13   5      177.63      181.44     34.59 o
   2  13   5      217.90      274.78     24.80 o
   3  13   5      311.01      273.48     44.48 o
   4  13   5       12.88       -3.21     19.65 o
   5  13   5       18.48       12.68     18.92 o
  -5  14   5      164.75      161.27     25.13 o
  -4  14   5       45.06       36.80     12.39 o
  -3  14   5       42.34       47.69     10.55 o
  -2  14   5       29.69       21.72     11.80 o
  -1  14   5       31.35       22.67     11.10 o
   0  14   5       52.25       52.28     18.76 o
   1  14   5        2.48        4.86     13.34 o
   2  14   5      293.72      271.61     23.42 o
   3  14   5       93.40       87.90     17.34 o
   4  14   5        1.86        3.03     20.49 o
   5  14   5       22.41       18.75     27.96 o
  -5  15   5       42.23       71.13     30.69 o
  -4  15   5       53.36       51.63     19.45 o
  -3  15   5       72.50       70.87     14.30 o
  -2  15   5       51.78       55.00     13.86 o
  -1  15   5       62.47       48.13     12.79 o
   0  15   5      373.11      374.29     30.83 o
   1  15   5        9.04       -2.42     14.43 o
   2  15   5      116.78      108.27     18.34 o
   3  15   5       14.46        2.03     14.43 o
   4  15   5        4.25        4.79     21.98 o
   5  15   5       17.41        7.49     21.45 o
  -5  16   5        3.28       19.24     32.40 o
  -4  16   5       74.65       87.72     32.52 o
  -3  16   5       27.22       34.63     14.25 o
  -2  16   5       18.54        6.84     12.93 o
  -1  16   5        1.13       -4.40     14.74 o
   0  16   5      248.65      302.91     32.41 o
   1  16   5       42.98       54.63     19.35 o
   2  16   5        0.05       14.56     17.20 o
   3  16   5      102.66       70.80     16.99 o
   4  16   5        0.00      -10.99     36.05 o
  -4  17   5        0.04      -21.26     21.26 o
  -3  17   5        7.51       -0.21     14.77 o
  -2  17   5       16.76       13.52     13.87 o
  -1  17   5       16.62       30.52     19.55 o
   0  17   5       32.75       29.83     18.93 o
   1  17   5      209.42      211.59     30.45 o
   2  17   5       69.71       87.60     25.21 o
   3  17   5        3.00        6.64     16.51 o
   4  17   5        0.15      -13.97     24.20 o
  -4  18   5        1.01       -6.43     44.21 o
  -3  18   5        3.88        5.77     16.92 o
  -2  18   5        6.72       -5.42     17.92 o
  -1  18   5       37.54       34.97     19.87 o
   0  18   5       44.36       31.54     28.13 o
   1  18   5       25.20        2.66     18.17 o
   2  18   5        0.02       14.10     20.63 o
   3  18   5       50.54       33.57     21.92 o
   4  18   5       17.75       20.21     28.62 o
  -3  19   5        3.76        4.96     22.47 o
  -2  19   5        1.11        4.52     20.22 o
  -1  19   5       72.51       65.19     31.06 o
   0  19   5       44.47       54.08     21.54 o
   1  19   5        4.06       -2.14     18.72 o
   2  19   5       11.63       -2.22     21.67 o
   3  19   5       32.12       41.74     24.66 o
  -3  20   5        0.48      -12.57     23.33 o
  -2  20   5        2.65       -6.71     25.33 o
  -1  20   5      241.88      266.97     54.32 o
   0  20   5       10.87       -7.86     29.11 o
   1  20   5        0.05        0.51     22.33 o
   2  20   5        0.75      -20.49     20.49 o
   3  20   5        0.08      -13.33     24.97 o
  -2  21   5        6.09       -0.60     51.76 o
  -1  21   5       20.81      -12.24     22.61 o
   0  21   5       22.37       11.51     25.85 o
   1  21   5       38.58       54.78     27.98 o
   2  21   5        0.37       15.86     24.79 o
  -1  22   5        1.93       -7.34     24.69 o
   0  22   5        7.86      -21.40     27.60 o
   1  22   5        8.88       -7.52     26.48 o
  -7   0   6        1.53       21.68     32.64 o
  -6   0   6       33.22       33.13     21.44 o
  -5   0   6     2993.73     2891.60     93.54 o
  -4   0   6      332.37      326.65     28.50 o
  -3   0   6       63.89       74.05     13.88 o
  -2   0   6      479.32      455.49     21.56 o
  -1   0   6     8108.53     8011.21    227.51 o
   0   0   6      467.95      459.50     14.46 o
   1   0   6      413.08      395.27     22.55 o
   2   0   6     7550.12     8038.58     85.77 o
   3   0   6      104.64      128.86      9.98 o
   4   0   6      277.07      258.74     20.22 o
   5   0   6      118.82       89.88     26.31 o
   6   0   6       47.30       27.53     29.72 o
  -7   1   6        1.87        1.23     18.29 o
  -6   1   6        6.07       14.01     12.27 o
  -5   1   6      779.79      803.91     35.22 o
  -4   1   6        0.45        1.58     10.60 o
  -3   1   6       47.52       45.21     12.42 o
  -2   1   6      394.52      377.13     11.61 o
  -1   1   6      461.60      444.10     10.52 o
   0   1   6     1416.58     1333.10     24.91 o
   1   1   6       80.48       93.40      4.55 o
   2   1   6      432.73      482.99     14.79 o
   3   1   6       11.61       19.12      4.41 o
   4   1   6        0.09        2.91      7.89 o
   5   1   6        3.96       -1.02     13.35 o
   6   1   6       53.53       74.47     22.04 o
  -7   2   6        6.16       17.83     17.60 o
  -6   2   6       14.91        8.66     12.75 o
  -5   2   6        9.87        8.87     12.94 o
  -4   2   6      216.49      206.89     16.62 o
  -3   2   6        0.04       -2.73      4.88 o
  -2   2   6      487.34      481.50     13.88 o
  -1   2   6    22293.87    21854.69     94.90 o
   0   2   6      254.54      240.33      8.02 o
   1   2   6      283.29      275.80      8.28 o
   2   2   6      115.36      126.49      8.82 o
   3   2   6        3.82        2.72      4.43 o
   4   2   6       21.75       24.45      6.83 o
   5   2   6       27.43       17.36     14.08 o
   6   2   6        8.83        0.89     18.31 o
  -7   3   6        0.43      -21.22     21.22 o
  -6   3   6      569.52      560.88     36.26 o
  -5   3   6        1.34       -9.84      9.84 o
  -4   3   6      311.66      327.59     25.09 o
  -3   3   6       93.37       79.96     13.68 o
  -2   3   6      231.85      227.83      8.91 o
  -1   3   6      382.08      383.55     10.61 o
   0   3   6      305.73      300.67      9.14 o
   1   3   6      187.56      179.35      7.14 o
   2   3   6       91.61       97.11      7.86 o
   3   3   6      508.43      508.70     17.27 o
   4   3   6        0.02       -6.41      6.41 o
   5   3   6       67.99       49.74     16.43 o
   6   3   6        7.41        4.09     18.49 o
  -6   4   6      483.16      524.38     30.93 o
  -5   4   6       18.16       14.41     10.56 o
  -4   4   6      209.68      221.50     15.33 o
  -3   4   6       20.15       26.24      5.54 o
  -2   4   6        0.09       -2.23      3.59 o
  -1   4   6     1242.07     1245.36     17.33 o
   0   4   6       62.06       68.65      6.29 o
   1   4   6      185.74      198.31      8.87 o
   2   4   6      232.45      240.03     10.90 o
   3   4   6      658.67      622.16     18.90 o
   4   4   6       12.41       13.55      7.19 o
   5   4   6       27.52       10.32     13.46 o
   6   4   6        4.68       14.13     28.86 o
  -6   5   6        4.03      -10.53     14.31 o
  -5   5   6        2.07       22.55     10.60 o
  -4   5   6       51.50       48.27      9.16 o
  -3   5   6       15.21       12.05      5.32 o
  -2   5   6     3146.78     3297.02     33.95 o
  -1   5   6      115.81      119.17      5.66 o
   0   5   6     2998.41     2963.90     38.60 o
   1   5   6      155.56      162.86      7.39 o
   2   5   6       17.50       15.25      6.94 o
   3   5   6      200.55      197.38     12.44 o
   4   5   6       10.90       12.91      7.39 o
   5   5   6       38.77       45.10     15.39 o
   6   5   6        1.10      -19.36     19.36 o
  -6   6   6        7.62       16.00     16.81 o
  -5   6   6        1.32        0.99     10.46 o
  -4   6   6      119.68      130.68     13.54 o
  -3   6   6      322.54      338.03     14.52 o
  -2   6   6      129.14      135.92      8.17 o
  -1   6   6      147.55      147.97      6.41 o
   0   6   6      773.27      791.57     17.25 o
   1   6   6      280.28      274.14     14.67 o
   2   6   6      140.15      144.68     13.58 o
   3   6   6       38.85       36.88      9.82 o
   4   6   6      874.17      836.10     25.82 o
   5   6   6        7.04       -5.79     14.06 o
   6   6   6        1.65        5.98     18.88 o
  -6   7   6        0.03       19.85     18.20 o
  -5   7   6        2.82       10.05     11.79 o
  -4   7   6       13.92       20.53     11.10 o
  -3   7   6      491.01      533.82     18.27 o
  -2   7   6       28.25       33.67      5.64 o
  -1   7   6       13.99       12.12      3.82 o
   0   7   6     1361.53     1468.98     27.08 o
   1   7   6     1716.62     1656.62     38.64 o
   2   7   6       91.10       96.65     11.41 o
   3   7   6      660.99      574.78     29.11 o
   4   7   6     4380.67     4298.88    146.50 o
   5   7   6        2.76        6.83     11.91 o
   6   7   6       61.83       68.26     21.13 o
  -6   8   6       56.92       55.49     20.49 o
  -5   8   6        2.30       -5.64     11.52 o
  -4   8   6       20.40       16.71      9.08 o
  -3   8   6        2.12        2.53      6.58 o
  -2   8   6       39.54       54.40      6.55 o
  -1   8   6      738.13      742.32     15.94 o
   0   8   6        2.15        9.88      5.15 o
   1   8   6     1618.76     1536.48     34.61 o
   2   8   6      664.53      627.67     24.19 o
   3   8   6       37.26       20.35      9.53 o
   4   8   6      321.44      335.06     21.59 o
   5   8   6       24.07       28.93     11.80 o
   6   8   6        5.60      -28.74     29.72 o
  -6   9   6       15.28       -0.38     19.84 o
  -5   9   6        0.04        7.48     12.34 o
  -4   9   6       37.21       37.39     10.22 o
  -3   9   6        0.66       11.50      6.76 o
  -2   9   6       80.01       77.73      7.46 o
  -1   9   6      207.83      217.87     12.24 o
   0   9   6     1396.64     1434.50     25.93 o
   1   9   6       21.42       22.21      6.66 o
   2   9   6      292.98      323.86     15.39 o
   3   9   6     1414.71     1408.65     31.80 o
   4   9   6       23.01        1.95     10.02 o
   5   9   6        6.09        0.39     13.09 o
   6   9   6        1.93      -14.37     35.56 o
  -6  10   6       16.33        6.97     21.13 o
  -5  10   6       26.63        8.47     12.29 o
  -4  10   6       98.36       96.99     14.77 o
  -3  10   6        5.07        1.92      7.59 o
  -2  10   6      181.10      207.58     11.82 o
  -1  10   6      989.40      938.82     21.70 o
   0  10   6       86.79       86.50      9.89 o
   1  10   6        0.09        3.05      7.33 o
   2  10   6      754.33      780.88     25.13 o
   3  10   6     1854.86     1869.18     36.68 o
   4  10   6      338.21      325.44     22.40 o
   5  10   6       51.93       38.11     17.02 o
   6  10   6        0.02       -0.73     33.37 o
  -6  11   6       41.21       29.44     21.07 o
  -5  11   6       10.77       -4.85     16.52 o
  -4  11   6        0.77       20.31     10.98 o
  -3  11   6       17.33       16.31      8.51 o
  -2  11   6        4.64        7.55      6.54 o
  -1  11   6       30.96       32.03      7.69 o
   0  11   6       47.57       62.82     10.89 o
   1  11   6       34.37       25.51     10.94 o
   2  11   6      215.08      233.26     15.87 o
   3  11   6      302.66      300.32     18.28 o
   4  11   6        9.42        2.67     12.03 o
   5  11   6       75.41       72.22     16.06 o
  -5  12   6       85.29       61.61     18.86 o
  -4  12   6      102.73       93.20     13.86 o
  -3  12   6        0.46        4.60      8.88 o
  -2  12   6       10.54       14.89      7.10 o
  -1  12   6     2634.05     2678.36     51.98 o
   0  12   6       82.19       75.18     16.68 o
   1  12   6       62.48       67.23     16.36 o
   2  12   6       97.93      109.31     15.50 o
   3  12   6       46.25       36.91     12.50 o
   4  12   6        2.79       -3.37     14.15 o
   5  12   6       46.81       60.24     16.16 o
  -5  13   6        0.15      -21.36     21.36 o
  -4  13   6        9.22        7.43     10.91 o
  -3  13   6      191.02      179.43     15.41 o
  -2  13   6        0.60       -4.58      8.16 o
  -1  13   6      113.93       91.59     18.37 o
   0  13   6       10.72       30.45     14.71 o
   1  13   6      102.46       93.07     19.52 o
   2  13   6      400.68      380.03     24.51 o
   3  13   6       77.33       68.47     13.69 o
   4  13   6       24.55        6.57     19.70 o
   5  13   6        2.87       23.40     20.42 o
  -5  14   6      149.63      165.88     32.15 o
  -4  14   6        4.33        7.12     14.08 o
  -3  14   6        0.03       19.14     12.34 o
  -2  14   6      262.60      267.64     21.97 o
  -1  14   6       37.33       31.76     12.42 o
   0  14   6        9.65       16.35     14.53 o
   1  14   6       39.15       26.17     16.99 o
   2  14   6      223.47      210.23     22.27 o
   3  14   6       12.26        7.24     13.34 o
   4  14   6        6.23        2.39     20.83 o
   5  14   6        0.04        6.51     20.76 o
  -5  15   6        2.61       17.78     28.50 o
  -4  15   6        1.12       -5.21     15.30 o
  -3  15   6        1.13       -2.12     13.14 o
  -2  15   6      130.87       83.35     14.90 o
  -1  15   6      390.87      386.44     24.87 o
   0  15   6      241.10      209.45     26.32 o
   1  15   6       62.72       76.21     20.56 o
   2  15   6       59.84       55.07     17.89 o
   3  15   6       29.48        5.94     14.68 o
   4  15   6        2.09       17.68     22.19 o
   5  15   6       24.32      -10.50     27.89 o
  -4  16   6        4.67       11.71     20.48 o
  -3  16   6        0.01        4.03     13.42 o
  -2  16   6       28.01       16.78     12.92 o
  -1  16   6        1.13        1.88     16.20 o
   0  16   6       10.97       22.58     22.41 o
   1  16   6       54.99       41.90     19.20 o
   2  16   6       54.22       40.90     26.67 o
   3  16   6      109.69      116.42     20.85 o
   4  16   6        6.72      -12.01     22.47 o
  -4  17   6        1.14       23.60     23.15 o
  -3  17   6       56.36       62.80     16.58 o
  -2  17   6       41.36       50.34     15.22 o
  -1  17   6        1.05      -11.95     16.30 o
   0  17   6       83.53       84.19     22.40 o
   1  17   6      132.47      120.77     26.26 o
   2  17   6       27.80       16.05     18.71 o
   3  17   6        1.69       -5.91     16.18 o
   4  17   6        0.62      -16.87     23.50 o
  -4  18   6        2.57       10.94     24.54 o
  -3  18   6      239.31      192.14     46.72 o
  -2  18   6        9.97        8.62     16.51 o
  -1  18   6        1.41        7.02     20.67 o
   0  18   6       85.57       68.33     41.17 o
   1  18   6        0.78        4.55     19.69 o
   2  18   6       39.65       51.53     23.94 o
   3  18   6       10.21       27.17     23.28 o
   4  18   6        9.17        9.11     27.27 o
  -3  19   6        0.38       14.23     19.90 o
  -2  19   6       59.86       35.99     23.22 o
  -1  19   6      124.52      117.92     27.45 o
   0  19   6       50.49       68.75     24.91 o
   1  19   6       53.54       56.22     23.09 o
   2  19   6        2.11      -22.05     22.05 o
   3  19   6        4.01      -17.47     28.50 o
  -3  20   6       37.37        9.20     25.85 o
  -2  20   6        8.27       21.19     30.20 o
  -1  20   6        1.38        4.97     21.23 o
   0  20   6       26.80        3.81     21.38 o
   1  20   6        5.94       -9.11     23.20 o
   2  20   6       22.41       16.05     25.18 o
   3  20   6        0.63        9.77     26.77 o
  -2  21   6       28.18       23.38     32.64 o
  -1  21   6       30.32       19.94     25.33 o
   0  21   6       30.19       39.42     26.22 o
   1  21   6       65.22       61.04     46.65 o
   2  21   6       11.60       -2.61     23.34 o
  -1  22   6       74.42       34.64     28.06 o
   0  22   6       17.41       20.71     29.68 o
   1  22   6       40.20       46.28     27.97 o
  -7   1   7        5.52        2.82     18.16 o
  -6   1   7       46.49       50.54     13.81 o
  -5   1   7      302.54      288.25     22.15 o
  -4   1   7       12.07       11.24      9.04 o
  -3   1   7      288.39      282.48     25.45 o
  -2   1   7        0.46        3.32      3.45 o
  -1   1   7     1171.90     1130.25     17.88 o
   0   1   7      130.54      132.52      6.83 o
   1   1   7       69.77       68.61      4.11 o
   2   1   7       62.66       74.85      7.70 o
   3   1   7       45.35       56.07      8.05 o
   4   1   7       57.00       40.26      8.89 o
   5   1   7      288.55      243.11     26.12 o
   6   1   7        3.87      -19.38     19.38 o
  -6   2   7        1.57        7.79     12.94 o
  -5   2   7      137.60      144.35     30.20 o
  -4   2   7        5.35       13.64      8.78 o
  -3   2   7      297.87      311.52     15.39 o
  -2   2   7        1.42       -0.04      3.41 o
  -1   2   7      789.10      745.72     14.86 o
   0   2   7        6.11        2.60      2.84 o
   1   2   7       46.59       45.81      3.45 o
   2   2   7       28.22       41.06      5.98 o
   3   2   7      173.22      196.86     12.62 o
   4   2   7        0.81        0.29      8.11 o
   5   2   7        7.66       -0.07     14.68 o
   6   2   7        4.04       -5.43     19.58 o
  -6   3   7      223.00      215.03     30.84 o
  -5   3   7       29.39       43.74     11.24 o
  -4   3   7      201.90      208.88     17.13 o
  -3   3   7      311.39      302.75     16.64 o
  -2   3   7       37.25       40.16      4.71 o
  -1   3   7      635.94      624.86     21.15 o
   0   3   7     1225.71     1221.90     21.43 o
   1   3   7     1256.75     1235.95     20.17 o
   2   3   7      857.74      900.38     20.34 o
   3   3   7      607.68      577.42     18.71 o
   4   3   7       11.77        7.85      7.08 o
   5   3   7      127.99      124.96     21.43 o
   6   3   7       13.01       25.32     19.76 o
  -6   4   7        5.81        9.83     13.02 o
  -5   4   7       63.05       58.11     14.84 o
  -4   4   7      133.25      131.01     12.96 o
  -3   4   7       51.23       51.98      7.60 o
  -2   4   7      287.80      275.10     10.32 o
  -1   4   7        3.98       -0.20      3.58 o
   0   4   7      572.06      570.35     13.68 o
   1   4   7     2148.98     2168.60     32.90 o
   2   4   7        9.55       12.16      5.14 o
   3   4   7      789.78      748.35     21.31 o
   4   4   7      133.32      124.14     10.50 o
   5   4   7        0.40      -13.62     14.10 o
   6   4   7        6.36        3.25     19.08 o
  -6   5   7       22.26       13.26     13.96 o
  -5   5   7       21.61       19.10     10.44 o
  -4   5   7      355.04      350.96     18.15 o
  -3   5   7      150.17      155.78     12.69 o
  -2   5   7      348.22      353.91     10.90 o
  -1   5   7     1062.05     1019.91     17.58 o
   0   5   7      173.95      186.36      8.80 o
   1   5   7       20.83       18.63      2.89 o
   2   5   7      136.99      125.60      9.45 o
   3   5   7       34.64       28.24     10.72 o
   4   5   7        2.52       -6.41      7.19 o
   5   5   7       34.36       41.99     15.53 o
   6   5   7       17.32       34.74     21.32 o
  -6   6   7        8.55        0.06     14.80 o
  -5   6   7       16.93       30.22     12.05 o
  -4   6   7        2.73       -0.84      8.10 o
  -3   6   7       49.86       40.05      6.72 o
  -2   6   7      189.13      197.74      9.22 o
  -1   6   7       72.67       73.18      5.49 o
   0   6   7     4334.76     4591.40     43.56 o
   1   6   7      282.96      267.66     13.43 o
   2   6   7      115.24       99.52     11.77 o
   3   6   7      262.71      242.88     14.02 o
   4   6   7       55.43       58.09     10.34 o
   5   6   7        2.36        0.13     14.79 o
   6   6   7       16.20        1.13     25.58 o
  -6   7   7        0.00        9.94     18.03 o
  -5   7   7       13.21       10.90     11.23 o
  -4   7   7       50.49       41.52     10.12 o
  -3   7   7       32.07       30.00      7.12 o
  -2   7   7       24.35       29.24      5.39 o
  -1   7   7      589.08      569.67     11.61 o
   0   7   7     2795.18     2998.39     74.25 o
   1   7   7      162.29      175.78      9.61 o
   2   7   7      153.34      146.69     14.50 o
   3   7   7        7.98       23.69      9.63 o
   4   7   7      219.79      227.94     16.25 o
   5   7   7        9.37       -8.18     14.46 o
   6   7   7        1.14       -2.44     32.15 o
  -6   8   7        4.46       -4.53     18.49 o
  -5   8   7        0.60       -3.41     12.36 o
  -4   8   7        9.71       12.67      9.10 o
  -3   8   7       22.20       27.30      7.47 o
  -2   8   7       22.77       22.03      5.34 o
  -1   8   7       12.97       10.98      4.13 o
   0   8   7      593.74      596.46     14.76 o
   1   8   7      522.11      521.30     21.35 o
   2   8   7       18.96        7.04      8.70 o
   3   8   7      272.77      295.39     20.23 o
   4   8   7      381.70      387.01     19.46 o
   5   8   7        0.84        0.68     13.32 o
   6   8   7       33.30       51.15     38.73 o
  -6   9   7        2.48      -12.06     20.58 o
  -5   9   7        9.43        6.37     12.39 o
  -4   9   7       98.17       92.50     12.98 o
  -3   9   7      134.70      130.79     11.43 o
  -2   9   7       15.82       16.90      5.87 o
  -1   9   7       50.70       52.84      6.15 o
   0   9   7       25.47       31.51      6.93 o
   1   9   7      164.51      161.80     13.81 o
   2   9   7       32.79       26.27     14.25 o
   3   9   7       10.30        9.99     11.39 o
   4   9   7       79.72       84.39     12.95 o
   5   9   7        0.87       21.27     12.39 o
   6   9   7       27.34        7.55     35.56 o
  -6  10   7       15.34       27.75     20.56 o
  -5  10   7        2.57       13.46     14.20 o
  -4  10   7        0.20        5.35     10.39 o
  -3  10   7       28.72       25.00     11.84 o
  -2  10   7        3.04       17.49      6.35 o
  -1  10   7      662.00      662.99     21.20 o
   0  10   7      123.17      143.93     12.23 o
   1  10   7        6.50        6.47      7.93 o
   2  10   7       14.52        7.69      7.66 o
   3  10   7      789.57      778.64     25.14 o
   4  10   7      101.39      104.65     13.61 o
   5  10   7      125.97      135.04     16.32 o
  -6  11   7       71.32       86.61     24.35 o
  -5  11   7        2.24       11.42     13.33 o
  -4  11   7       16.24       19.67     18.30 o
  -3  11   7       46.51       38.30      9.01 o
  -2  11   7        2.00        8.55      6.58 o
  -1  11   7     1661.49     1601.19     38.85 o
   0  11   7      196.58      186.77     14.04 o
   1  11   7      206.41      202.21     17.34 o
   2  11   7       59.17       53.50      9.83 o
   3  11   7      111.30      116.79     13.06 o
   4  11   7        1.75        0.95     10.82 o
   5  11   7       52.80       52.79     14.19 o
  -5  12   7        9.41        7.70     17.20 o
  -4  12   7       36.80       25.12     12.05 o
  -3  12   7      179.43      170.10     14.06 o
  -2  12   7       52.66       50.89      9.89 o
  -1  12   7       83.75       97.64     13.82 o
   0  12   7       12.44        6.09      8.92 o
   1  12   7       12.24       22.06     11.48 o
   2  12   7      292.84      307.10     18.42 o
   3  12   7        7.76       19.64     10.31 o
   4  12   7      104.59      117.63     19.75 o
   5  12   7        0.23       -3.50     14.62 o
  -5  13   7       11.34       24.11     25.82 o
  -4  13   7        0.57      -15.33     15.33 o
  -3  13   7      105.79      147.44     26.71 o
  -2  13   7       19.00        9.75      9.04 o
  -1  13   7      191.16      206.77     19.12 o
   0  13   7      170.16      156.67     22.54 o
   1  13   7       22.86       19.06     15.46 o
   2  13   7        7.54        5.47     10.43 o
   3  13   7       73.34       78.42     14.71 o
   4  13   7        6.35       14.24     16.70 o
   5  13   7       38.99       36.22     26.59 o
  -5  14   7      170.40      114.73     28.99 o
  -4  14   7       11.59       18.25     15.80 o
  -3  14   7        1.45       -2.06     11.65 o
  -2  14   7     1924.26     1976.50     42.04 o
  -1  14   7      270.61      275.92     22.42 o
   0  14   7      139.60      127.39     22.90 o
   1  14   7       23.38        9.19     14.74 o
   2  14   7      226.00      212.28     23.28 o
   3  14   7        2.61        8.56     13.96 o
   4  14   7        0.01       -1.61     20.22 o
   5  14   7        7.11      -13.24     33.98 o
  -5  15   7        5.10       15.59     32.15 o
  -4  15   7        9.61       -8.50     14.08 o
  -3  15   7       17.28       16.59     13.33 o
  -2  15   7        0.75        5.56     10.24 o
  -1  15   7        4.14       10.76     12.67 o
   0  15   7        1.21       -2.89     14.53 o
   1  15   7        1.69       -7.17     15.59 o
   2  15   7        0.49       -5.50     14.98 o
   3  15   7      149.69      123.81     19.89 o
   4  15   7        1.50      -18.75     20.90 o
  -4  16   7        5.00       -6.54     15.66 o
  -3  16   7       42.07       58.60     16.41 o
  -2  16   7        3.87        3.42     11.18 o
  -1  16   7      501.81      564.48     29.81 o
   0  16   7        5.46       -0.77     16.51 o
   1  16   7        5.97        0.38     17.72 o
   2  16   7        2.47       -8.52     17.13 o
   3  16   7       83.85       79.02     19.92 o
   4  16   7        4.24        0.84     25.13 o
  -4  17   7        0.39       11.43     23.57 o
  -3  17   7      264.18      240.08     23.55 o
  -2  17   7       17.90       26.31     13.13 o
  -1  17   7      152.98      194.25     41.90 o
   0  17   7       40.57       36.65     33.86 o
   1  17   7      216.05      243.01     31.39 o
   2  17   7        0.34       15.10     19.61 o
   3  17   7       41.80       50.02     19.05 o
   4  17   7        3.66       -3.59     24.60 o
  -4  18   7       80.93       86.81     28.31 o
  -3  18   7       46.07       47.92     17.48 o
  -2  18   7       31.66       20.76     13.72 o
  -1  18   7        3.23       34.26     20.32 o
   0  18   7        9.23       -5.60     18.60 o
   1  18   7       13.56       17.05     20.66 o
   2  18   7       10.82       -3.94     19.84 o
   3  18   7        0.94       27.92     22.92 o
  -3  19   7       56.70       63.92     19.46 o
  -2  19   7      116.92      132.20     24.96 o
  -1  19   7      220.55      204.74     45.92 o
   0  19   7        8.84       14.10     23.93 o
   1  19   7       38.75       34.36     26.62 o
   2  19   7        4.74       14.18     22.73 o
   3  19   7       22.38       39.92     25.03 o
  -3  20   7        6.75        1.48     19.20 o
  -2  20   7       16.94       14.86     21.87 o
  -1  20   7       11.18       -2.51     21.65 o
   0  20   7      123.64      126.69     29.51 o
   1  20   7        2.78        3.49     24.10 o
   2  20   7       24.68       15.54     24.36 o
  -2  21   7        3.51       45.58     33.25 o
  -1  21   7       13.55       18.15     25.66 o
   0  21   7       51.07       34.31     27.12 o
   1  21   7        0.51       14.70     27.88 o
   2  21   7        0.27      -10.23     24.47 o
  -1  22   7      173.93      224.09     38.49 o
   0  22   7       42.68       16.20     29.28 o
  -6   0   8       33.29       55.78     22.41 o
  -5   0   8       74.67       88.42     21.19 o
  -4   0   8      113.62      100.84     19.73 o
  -3   0   8      255.61      237.74     22.90 o
  -2   0   8     2628.60     2515.04     39.15 o
  -1   0   8     4948.56     4651.20    134.95 o
   0   0   8      164.16      159.58     10.52 o
   1   0   8        0.01        3.99      3.93 o
   2   0   8       22.80       16.04      8.22 o
   3   0   8       26.13       34.38      7.35 o
   4   0   8        0.28       -1.24     11.31 o
   5   0   8      149.44      149.80     31.67 o
   6   0   8       31.88       -0.73     28.01 o
  -6   1   8        2.83       14.77     16.33 o
  -5   1   8      310.19      250.12     20.93 o
  -4   1   8      137.80      144.28     15.13 o
  -3   1   8        0.62       11.36      7.32 o
  -2   1   8       28.57       21.40      4.54 o
  -1   1   8      398.21      417.79     11.87 o
   0   1   8      251.00      220.79      8.46 o
   1   1   8      112.06      121.42      5.67 o
   2   1   8        0.64       -5.00      5.00 o
   3   1   8       13.26        3.25      6.50 o
   4   1   8       15.75       15.62      8.79 o
   5   1   8        6.45        6.10     14.49 o
   6   1   8       10.77       24.25     19.03 o
  -6   2   8       50.27       76.76     15.06 o
  -5   2   8      185.97      226.39     39.22 o
  -4   2   8      144.78      123.50     15.08 o
  -3   2   8       14.14        5.42     12.18 o
  -2   2   8        1.37        1.10      3.87 o
  -1   2   8       54.80       39.75      4.71 o
   0   2   8      967.05      958.03     16.95 o
   1   2   8       62.44       68.74      4.27 o
   2   2   8      279.13      296.70     12.89 o
   3   2   8      158.44      167.61     12.23 o
   4   2   8        9.48       15.65      8.59 o
   5   2   8       26.82       18.36     15.40 o
   6   2   8        3.55      -18.42     20.36 o
  -6   3   8        2.85       12.99     13.13 o
  -5   3   8      355.78      363.69     21.11 o
  -4   3   8      183.43      160.38     16.87 o
  -3   3   8      133.59      144.49     10.83 o
  -2   3   8     1338.19     1323.09     21.07 o
  -1   3   8     2581.39     2519.32     39.62 o
   0   3   8       47.17       54.03      5.28 o
   1   3   8     2498.66     2347.72     41.29 o
   2   3   8       79.12       94.34      8.53 o
   3   3   8       59.11       49.82      8.29 o
   4   3   8        2.21       -2.67      8.16 o
   5   3   8       50.29       38.52     15.27 o
   6   3   8       28.03       -4.92     19.85 o
  -6   4   8       14.53       14.78     13.00 o
  -5   4   8        3.21       16.35     11.12 o
  -4   4   8      674.61      617.61     26.44 o
  -3   4   8      407.03      427.09     22.30 o
  -2   4   8      239.52      226.40      7.85 o
  -1   4   8     7211.71     6892.80     53.35 o
   0   4   8       41.99       38.28      4.71 o
   1   4   8      157.25      174.57      7.86 o
   2   4   8        6.91        6.08      5.30 o
   3   4   8        2.20        2.61      6.80 o
   4   4   8        0.54       -5.91      7.31 o
   5   4   8       45.11       43.29     15.57 o
   6   4   8       12.93       34.86     23.63 o
  -6   5   8        0.34        0.24     14.81 o
  -5   5   8       58.94       70.02     13.15 o
  -4   5   8       34.97       45.71     10.16 o
  -3   5   8       18.57       19.45      6.25 o
  -2   5   8      299.31      310.52      8.42 o
  -1   5   8     1118.24     1099.75     16.86 o
   0   5   8       42.04       41.06      4.67 o
   1   5   8      239.82      240.50      6.67 o
   2   5   8      177.30      175.55     11.01 o
   3   5   8      114.46      114.67     11.39 o
   4   5   8       68.96       68.45     11.53 o
   5   5   8       16.22       15.69     14.95 o
   6   5   8        0.82      -10.84     20.43 o
  -6   6   8        7.51        0.98     14.33 o
  -5   6   8        5.65       34.08     15.32 o
  -4   6   8       17.60       25.16      9.13 o
  -3   6   8      132.30      135.58     11.22 o
  -2   6   8       15.06       15.82      4.63 o
  -1   6   8     1695.37     1640.96     32.87 o
   0   6   8      261.09      286.25     13.35 o
   1   6   8       86.19       86.94      5.39 o
   2   6   8       41.00       33.69      6.64 o
   3   6   8        0.06       -0.31      8.40 o
   4   6   8       42.28       40.72      9.91 o
   5   6   8        0.16       13.78     23.02 o
   6   6   8        4.84       15.59     33.13 o
  -6   7   8        3.62        5.30     15.48 o
  -5   7   8       11.43        4.54     11.99 o
  -4   7   8       28.85       29.90     12.87 o
  -3   7   8      240.12      231.57     13.13 o
  -2   7   8      123.68      123.98      8.54 o
  -1   7   8       12.22        8.61      3.63 o
   0   7   8     2814.43     2812.52     41.45 o
   1   7   8      519.36      504.02     12.92 o
   2   7   8       19.00       20.71      6.58 o
   3   7   8       54.80       58.55      9.08 o
   4   7   8      120.06      119.35     14.10 o
   5   7   8        0.02      -19.37     19.38 o
   6   7   8        2.38        2.68     34.10 o
  -6   8   8        3.64       -9.62     18.66 o
  -5   8   8        1.99       -2.57     12.53 o
  -4   8   8       31.33       32.48     14.16 o
  -3   8   8       46.44       44.79      7.99 o
  -2   8   8        7.74        0.50      5.50 o
  -1   8   8       17.52       18.39      4.34 o
   0   8   8     1201.02     1195.79     24.62 o
   1   8   8        2.20       -1.50      5.33 o
   2   8   8      505.65      498.52     27.60 o
   3   8   8        6.77        4.06     10.78 o
   4   8   8      191.27      215.39     20.72 o
   5   8   8       29.10       15.49     19.20 o
   6   8   8        0.84       18.03     33.37 o
  -6   9   8       16.30       15.88     20.11 o
  -5   9   8        4.79        8.44     12.64 o
  -4   9   8       37.56       55.38     21.44 o
  -3   9   8      194.25      195.51     14.06 o
  -2   9   8        4.82        6.32      5.75 o
  -1   9   8        4.56        2.81      4.39 o
   0   9   8      145.98      146.06      9.25 o
   1   9   8      127.38      129.21     11.37 o
   2   9   8        3.58        2.68      8.73 o
   3   9   8     1052.85     1065.16     38.25 o
   4   9   8        0.02        9.68     15.35 o
   5   9   8        5.55      -13.55     14.75 o
   6   9   8       13.32       -2.19     36.54 o
  -6  10   8       11.44        7.76     21.06 o
  -5  10   8        4.42       12.26     13.57 o
  -4  10   8        3.63        1.03     10.98 o
  -3  10   8        7.06        0.26      8.06 o
  -2  10   8       72.29       68.37      8.54 o
  -1  10   8      422.15      417.76     16.87 o
   0  10   8        5.26        6.86      5.63 o
   1  10   8      514.54      569.73     22.64 o
   2  10   8      668.05      700.35     23.52 o
   3  10   8       91.13       97.35     13.04 o
   4  10   8      108.55      109.17     14.34 o
   5  10   8       79.83       90.84     15.02 o
  -6  11   8       23.48       27.34     22.16 o
  -5  11   8       26.66       33.42     14.75 o
  -4  11   8        8.36        3.41     10.95 o
  -3  11   8       17.69       17.60      8.53 o
  -2  11   8      104.34       99.20     11.50 o
  -1  11   8     2182.48     2045.52     37.58 o
   0  11   8      110.06      108.40     11.77 o
   1  11   8      421.82      435.25     23.21 o
   2  11   8       80.36       84.16     11.42 o
   3  11   8       16.42       22.89     10.03 o
   4  11   8      173.29      161.03     20.46 o
   5  11   8       15.38       17.99     13.65 o
  -5  12   8       59.59       55.33     18.88 o
  -4  12   8        8.14       18.87     15.80 o
  -3  12   8       10.74        7.99     10.84 o
  -2  12   8      711.40      730.06     34.07 o
  -1  12   8       85.13       78.20     10.66 o
   0  12   8      226.40      246.33     19.51 o
   1  12   8        0.32        3.78      9.03 o
   2  12   8      945.21      894.98     27.15 o
   3  12   8        0.76        4.07     10.10 o
   4  12   8       50.70       39.98     13.27 o
   5  12   8        0.36      -14.36     18.93 o
  -5  13   8       16.56       26.31     24.36 o
  -4  13   8       34.90       25.46     16.47 o
  -3  13   8        7.47        6.65     11.33 o
  -2  13   8     1294.22     1326.56     33.49 o
  -1  13   8       67.50       68.37     10.71 o
   0  13   8      114.23      104.48     14.89 o
   1  13   8      116.61      132.98     17.56 o
   2  13   8       22.02       26.68     12.19 o
   3  13   8       87.49       99.22     13.63 o
   4  13   8       10.42       31.89     17.27 o
   5  13   8        0.65       12.11     20.14 o
  -5  14   8       44.59       56.76     29.96 o
  -4  14   8       25.47       23.55     18.17 o
  -3  14   8      113.77      130.59     17.10 o
  -2  14   8      859.11      895.02     28.88 o
  -1  14   8       66.40       82.17     11.56 o
   0  14   8       18.64       16.29     15.64 o
   1  14   8       56.84       68.73     23.63 o
   2  14   8        0.04      -12.35     12.35 o
   3  14   8       34.83       26.85     13.54 o
   4  14   8        8.81       12.20     16.93 o
   5  14   8        1.83      -17.94     26.69 o
  -5  15   8        4.97      -10.96     29.23 o
  -4  15   8       32.72       38.53     17.83 o
  -3  15   8        1.06       -5.94     12.53 o
  -2  15   8       77.56       84.86     16.10 o
  -1  15   8        0.57       -8.94     11.73 o
   0  15   8       71.89       53.56     20.71 o
   1  15   8        3.89       15.48     17.90 o
   2  15   8      103.73       86.81     20.60 o
   3  15   8       85.45       76.19     18.37 o
   4  15   8        0.87       -8.23     22.99 o
  -4  16   8        5.43       -6.83     20.40 o
  -3  16   8       41.69       51.51     15.13 o
  -2  16   8        3.62      -11.41     11.41 o
  -1  16   8      213.08      242.10     23.72 o
   0  16   8        2.94      -11.70     16.53 o
   1  16   8        3.20        2.10     17.85 o
   2  16   8       13.50        7.49     19.84 o
   3  16   8       16.43       18.49     15.70 o
   4  16   8       59.15       59.34     27.16 o
  -4  17   8      143.26      157.83     23.68 o
  -3  17   8      279.58      271.03     25.52 o
  -2  17   8        1.14        3.52     11.92 o
  -1  17   8       37.33       49.42     20.71 o
   0  17   8       19.48       25.58     19.73 o
   1  17   8       18.72       11.02     21.05 o
   2  17   8       11.39      -18.94     18.94 o
   3  17   8        0.45       -0.31     26.43 o
   4  17   8       86.78       72.20     29.13 o
  -4  18   8       58.89       39.95     33.37 o
  -3  18   8       67.05       80.81     19.56 o
  -2  18   8       97.78      143.54     20.10 o
  -1  18   8       38.90       30.16     21.00 o
   0  18   8       94.02       93.80     29.11 o
   1  18   8        0.45       -7.72     20.21 o
   2  18   8        1.62       14.59     21.83 o
   3  18   8       44.01       68.43     26.87 o
  -3  19   8        4.79        2.63     18.09 o
  -2  19   8       38.21       59.29     19.54 o
  -1  19   8        0.21      -18.98     21.23 o
   0  19   8      485.68      526.44     44.80 o
   1  19   8        5.34      -18.23     19.89 o
   2  19   8        2.26        4.13     23.63 o
   3  19   8        0.22        1.66     24.72 o
  -3  20   8       70.56       94.53     22.23 o
  -2  20   8       10.51       21.45     28.26 o
  -1  20   8       63.55       60.27     26.43 o
   0  20   8       70.71       76.04     28.21 o
   1  20   8       13.12       19.84     34.22 o
   2  20   8       46.77       31.72     42.51 o
  -2  21   8       19.20       47.17     28.25 o
  -1  21   8        0.27       18.80     32.52 o
   0  21   8        2.78       -9.88     23.12 o
   1  21   8        0.42      -24.69     24.69 o
   0  22   8       33.82       17.13     28.09 o
  -6   1   9       46.77       53.46     18.16 o
  -5   1   9        2.88       14.04     11.68 o
  -4   1   9        3.79       -1.97      9.55 o
  -3   1   9       19.33       19.36      7.92 o
  -2   1   9     3861.13     3873.79     37.48 o
  -1   1   9      289.94      273.01     10.30 o
   0   1   9        6.85        4.21      3.32 o
   1   1   9     1312.77     1292.26     17.05 o
   2   1   9        9.31       10.72      5.75 o
   3   1   9       50.63       67.58      9.20 o
   4   1   9       11.80       14.24      9.12 o
   5   1   9      197.53      195.19     29.35 o
   6   1   9        0.32       -1.02     20.83 o
  -6   2   9       11.47       19.68     13.42 o
  -5   2   9        3.88        5.93     14.49 o
  -4   2   9       43.09       35.43     11.06 o
  -3   2   9      107.91      123.90     18.76 o
  -2   2   9      131.81      121.91      7.57 o
  -1   2   9      135.09      129.82      8.06 o
   0   2   9        9.00        3.69      3.67 o
   1   2   9       26.57       25.49      3.50 o
   2   2   9     1338.22     1404.46     27.65 o
   3   2   9       31.40       31.34      7.73 o
   4   2   9        6.77       -7.19      8.84 o
   5   2   9        0.00       13.73     22.65 o
   6   2   9        6.42      -11.64     20.19 o
  -6   3   9       19.93       20.53     13.64 o
  -5   3   9      128.24      106.00     15.43 o
  -4   3   9       57.38       56.80     12.14 o
  -3   3   9     1766.90     1759.48     32.57 o
  -2   3   9       88.14       91.56     10.37 o
  -1   3   9      566.57      590.76     15.37 o
   0   3   9        7.17        5.21      3.75 o
   1   3   9        3.36       -2.84      2.84 o
   2   3   9      722.43      710.76     20.11 o
   3   3   9       80.06       61.60      9.43 o
   4   3   9      115.72      103.99     15.15 o
   5   3   9        6.15       23.19     16.56 o
   6   3   9       16.09       36.80     21.42 o
  -6   4   9        0.75       10.41     14.17 o
  -5   4   9       88.49       72.40     12.09 o
  -4   4   9      160.17      141.85     16.56 o
  -3   4   9      212.19      213.07     13.25 o
  -2   4   9      416.67      380.22     12.69 o
  -1   4   9     3271.16     3174.58     40.36 o
   0   4   9       46.64       48.74      5.77 o
   1   4   9      996.94      973.41     18.11 o
   2   4   9      245.87      229.98     13.04 o
   3   4   9       32.06       25.76      9.67 o
   4   4   9      666.05      620.14     34.84 o
   5   4   9       15.83       50.95     17.03 o
   6   4   9        1.85       -3.65     21.31 o
  -6   5   9       13.49       32.08     14.52 o
  -5   5   9        2.13       -6.87     10.95 o
  -4   5   9      137.80      111.46     16.22 o
  -3   5   9      363.33      349.11     14.31 o
  -2   5   9       27.59       30.32      4.92 o
  -1   5   9        0.75       -0.53      3.64 o
   0   5   9      716.38      734.75     17.30 o
   1   5   9       88.93      100.37      5.31 o
   2   5   9        0.10       -4.87      5.61 o
   3   5   9       22.57       32.54      8.56 o
   4   5   9       27.38       33.21     10.23 o
   5   5   9       20.62       27.58     17.52 o
   6   5   9        6.76      -18.51     33.37 o
  -6   6   9       21.87       14.66     15.14 o
  -5   6   9       16.75       17.13     10.93 o
  -4   6   9        4.21        7.43      8.87 o
  -3   6   9       52.50       46.72      7.58 o
  -2   6   9     1140.81     1138.68     16.44 o
  -1   6   9      583.35      595.15     13.29 o
   0   6   9      420.57      393.47     13.38 o
   1   6   9     1111.64     1111.26     21.80 o
   2   6   9      225.57      210.19     12.47 o
   3   6   9        7.67       13.26      8.16 o
   4   6   9        6.65       -3.62      9.29 o
   5   6   9       20.81       27.39     18.59 o
   6   6   9        1.20        6.82     30.20 o
  -6   7   9       21.99       27.48     15.15 o
  -5   7   9        6.83       -5.03     11.71 o
  -4   7   9       74.80       84.26     17.98 o
  -3   7   9       19.34       15.83      7.48 o
  -2   7   9       17.50       13.93      4.50 o
  -1   7   9      304.68      289.16      9.80 o
   0   7   9      919.72      978.11     22.43 o
   1   7   9        9.65       14.63      4.59 o
   2   7   9      122.89       95.97     12.92 o
   3   7   9     2317.87     2291.14     51.54 o
   4   7   9        4.53       -3.54     12.31 o
   5   7   9       18.92       32.20     18.76 o
   6   7   9        1.46       15.59     34.59 o
  -6   8   9        2.07      -15.55     15.55 o
  -5   8   9       19.18       13.90     12.82 o
  -4   8   9       67.67       54.16     10.74 o
  -3   8   9       55.17       56.71      8.22 o
  -2   8   9       37.21       34.34      6.17 o
  -1   8   9       17.77       19.31      4.38 o
   0   8   9      617.56      604.55     18.05 o
   1   8   9        3.91        3.54      5.16 o
   2   8   9       54.60       74.09     13.10 o
   3   8   9      122.87      125.06     15.89 o
   4   8   9      147.43      163.62     19.36 o
   5   8   9       11.51       -7.86     20.22 o
   6   8   9        0.22       12.67     33.86 o
  -6   9   9        9.94      -10.31     19.43 o
  -5   9   9        2.14        9.05     13.05 o
  -4   9   9        8.97      -10.82     10.82 o
  -3   9   9       24.98       15.07      7.92 o
  -2   9   9      228.01      231.08     11.55 o
  -1   9   9        2.05        5.39      5.35 o
   0   9   9      130.99      147.50      9.66 o
   1   9   9        5.79       -3.13     10.16 o
   2   9   9      225.02      217.55     19.15 o
   3   9   9      242.31      270.87     22.17 o
   4   9   9      254.29      269.87     23.79 o
   5   9   9       19.06       23.31     16.89 o
  -6  10   9        0.03        7.51     20.42 o
  -5  10   9       46.51       84.28     15.20 o
  -4  10   9        0.47        0.60     12.20 o
  -3  10   9        5.15        2.93      8.60 o
  -2  10   9       14.44       19.16      7.90 o
  -1  10   9      181.52      192.81     11.61 o
   0  10   9       86.67      106.98     11.94 o
   1  10   9      327.12      332.50     19.05 o
   2  10   9      322.00      336.43     21.60 o
   3  10   9       25.60       34.72     13.22 o
   4  10   9      136.70      162.16     16.49 o
   5  10   9        5.13       -0.16     15.50 o
  -5  11   9       76.17       85.90     29.35 o
  -4  11   9        7.20       19.88     29.60 o
  -3  11   9       10.92       20.77     10.38 o
  -2  11   9        5.98        4.94      7.70 o
  -1  11   9       12.15        8.92      7.33 o
   0  11   9        8.53        2.73      6.05 o
   1  11   9      278.08      294.05     18.49 o
   2  11   9      697.04      763.19     25.48 o
   3  11   9      114.78      129.63     14.88 o
   4  11   9        5.32        8.47     12.06 o
   5  11   9        3.61       -3.98     16.30 o
  -5  12   9        6.33       42.90     47.99 o
  -4  12   9        2.50       18.17     16.45 o
  -3  12   9        2.31        8.50     11.17 o
  -2  12   9       32.70       33.54      9.63 o
  -1  12   9      650.25      640.79     22.99 o
   0  12   9      366.98      333.13     15.37 o
   1  12   9       17.50       14.71      9.84 o
   2  12   9       46.37       36.50      9.80 o
   3  12   9       21.27       20.27     10.86 o
   4  12   9       17.48       16.18     12.72 o
   5  12   9        1.61        5.46     19.54 o
  -5  13   9        0.22       -3.47     24.48 o
  -4  13   9       14.59       48.35     17.53 o
  -3  13   9        1.87       11.49     11.64 o
  -2  13   9        0.37        1.33      9.18 o
  -1  13   9        0.02        2.42      8.66 o
   0  13   9       12.42        6.74      8.78 o
   1  13   9        7.58       -2.79     12.17 o
   2  13   9      415.79      395.67     19.77 o
   3  13   9       53.36       47.56     12.54 o
   4  13   9       14.15        6.08     12.81 o
   5  13   9       43.64       48.80     22.90 o
  -5  14   9       44.83       54.81     27.77 o
  -4  14   9        0.12        3.29     18.09 o
  -3  14   9       51.78       66.80     13.16 o
  -2  14   9       74.23       83.78     12.26 o
  -1  14   9       79.16       83.70     12.16 o
   0  14   9      147.93      134.12     15.62 o
   1  14   9      117.25       67.96     15.72 o
   2  14   9      223.81      188.95     21.46 o
   3  14   9       53.95       38.79     13.59 o
   4  14   9        4.55       -0.08     17.38 o
  -5  15   9        1.91      -29.47     29.47 o
  -4  15   9       82.07       80.43     20.46 o
  -3  15   9       35.58       35.77     13.73 o
  -2  15   9        3.56       16.49     11.34 o
  -1  15   9      152.74      150.40     20.01 o
   0  15   9        3.91       -5.73     15.07 o
   1  15   9       11.19        2.82     16.14 o
   2  15   9       29.00       17.25     18.69 o
   3  15   9        7.72       13.76     14.00 o
   4  15   9        0.11      -19.57     22.39 o
  -4  16   9       14.81       28.39     21.26 o
  -3  16   9        0.05       11.39     14.51 o
  -2  16   9        0.39       16.86     12.16 o
  -1  16   9      327.83      317.32     20.88 o
   0  16   9        2.34        6.98     17.55 o
   1  16   9       35.10       43.47     21.60 o
   2  16   9      125.89       83.43     23.42 o
   3  16   9       85.53       77.16     21.01 o
   4  16   9       54.45       27.00     25.21 o
  -4  17   9       29.59       18.48     23.27 o
  -3  17   9        3.93        9.52     15.91 o
  -2  17   9       45.40       47.69     15.95 o
  -1  17   9        0.02       -2.52     12.49 o
   0  17   9      114.57      120.32     27.85 o
   1  17   9       10.71      -18.69     18.69 o
   2  17   9        0.49        6.08     20.24 o
   3  17   9       12.90       -3.74     23.41 o
   4  17   9       12.48       40.19     38.73 o
  -3  18   9       88.75       64.22     18.52 o
  -2  18   9       43.93       41.94     16.83 o
  -1  18   9      108.55      101.16     18.89 o
   0  18   9       70.46       47.95     31.30 o
   1  18   9        2.54       14.03     20.11 o
   2  18   9        0.90      -13.57     19.72 o
   3  18   9        0.43      -24.53     24.74 o
  -3  19   9        0.12        0.20     19.96 o
  -2  19   9        5.86       -8.47     16.67 o
  -1  19   9        8.89        4.03     23.14 o
   0  19   9       48.51       28.81     23.98 o
   1  19   9       22.85       27.01     24.71 o
   2  19   9       45.55       27.88     24.02 o
   3  19   9       16.81       16.36     26.25 o
  -2  20   9       43.54       45.71     24.16 o
  -1  20   9       16.55       36.54     24.00 o
   0  20   9       20.82       27.54     24.64 o
   1  20   9       43.42       38.61     23.68 o
   2  20   9        8.57        9.56     25.84 o
  -1  21   9       81.90       59.64     30.27 o
   0  21   9       54.25       40.72     28.40 o
   1  21   9        0.00      -26.31     26.31 o
  -6   0  10     2147.02     2193.48     95.97 o
  -5   0  10        4.45       -5.12     16.56 o
  -4   0  10       12.70       17.29     14.62 o
  -3   0  10       20.49       27.77     11.45 o
  -2   0  10     2465.21     2597.43     70.03 o
  -1   0  10      127.98      123.19     16.44 o
   0   0  10        1.91        0.19      5.53 o
   1   0  10      113.27      121.92      9.50 o
   2   0  10       13.14       18.52      9.26 o
   3   0  10      184.72      211.07     21.27 o
   4   0  10       33.27       -1.21     12.66 o
   5   0  10      319.73      297.90     41.41 o
   6   0  10       22.59        7.06     29.47 o
  -6   1  10       18.66       23.63     16.79 o
  -5   1  10       37.36       26.78     13.09 o
  -4   1  10       58.77       59.73     18.76 o
  -3   1  10        4.62        2.03      7.72 o
  -2   1  10      570.80      611.41     15.63 o
  -1   1  10      309.62      311.13     11.92 o
   0   1  10       50.70       49.88      6.70 o
   1   1  10     2386.15     2430.54     23.27 o
   2   1  10      227.69      228.70     12.58 o
   3   1  10      125.91      140.75     12.54 o
   4   1  10      120.80      111.87     12.72 o
   5   1  10        3.00      -12.85     14.79 o
   6   1  10        0.00      -20.83     20.83 o
  -6   2  10        5.37        6.42     22.43 o
  -5   2  10      123.18      159.46     19.64 o
  -4   2  10       14.34       20.86     10.94 o
  -3   2  10      221.35      191.41     16.60 o
  -2   2  10     3388.85     3432.17     39.94 o
  -1   2  10        1.28       -4.20      4.20 o
   0   2  10      799.28      789.55     17.20 o
   1   2  10      502.04      501.04     11.72 o
   2   2  10      923.13      906.08     30.39 o
   3   2  10        0.00       -7.24      7.24 o
   4   2  10      129.71      103.20     13.01 o
   5   2  10       15.10       14.75     17.58 o
   6   2  10       12.31       12.54     22.05 o
  -6   3  10       26.36       13.84     13.42 o
  -5   3  10      479.48      496.39     29.36 o
  -4   3  10      413.75      440.64     25.57 o
  -3   3  10       98.41      101.37     13.16 o
  -2   3  10     1296.94     1343.29     23.76 o
  -1   3  10      563.16      578.17     15.68 o
   0   3  10       26.12       25.20      4.61 o
   1   3  10       85.81       82.62      5.62 o
   2   3  10       45.61       61.36      8.35 o
   3   3  10        5.70        1.45      7.56 o
   4   3  10      520.04      492.64     21.31 o
   5   3  10      153.83      172.85     19.44 o
   6   3  10        4.33      -20.81     20.81 o
  -6   4  10       32.88       37.36     13.76 o
  -5   4  10       51.64       66.63     12.37 o
  -4   4  10       74.75       63.78     25.70 o
  -3   4  10        0.52       -5.08      7.07 o
  -2   4  10      184.76      167.10     12.31 o
  -1   4  10     1959.55     1883.51     29.17 o
   0   4  10      827.62      821.34     36.04 o
   1   4  10       24.57       19.31      3.58 o
   2   4  10      231.62      236.12     12.63 o
   3   4  10      198.35      185.31     13.48 o
   4   4  10      659.51      676.81     24.71 o
   5   4  10       23.51       14.11     13.67 o
   6   4  10        7.33      -32.64     32.64 o
  -6   5  10        0.00        0.70     14.69 o
  -5   5  10        0.36       11.83     11.42 o
  -4   5  10      157.17      158.08     19.87 o
  -3   5  10       23.42       33.88      7.65 o
  -2   5  10     1359.38     1286.69     24.58 o
  -1   5  10     4210.02     4171.39     50.17 o
   0   5  10      255.49      245.95     10.79 o
   1   5  10        0.40       -2.06      3.27 o
   2   5  10        0.02       -1.67      6.01 o
   3   5  10       34.85       34.69      8.77 o
   4   5  10       38.25       36.41     10.30 o
   5   5  10        7.72        7.48     17.71 o
   6   5  10        1.77       10.23     28.99 o
  -6   6  10        6.66        9.29     15.02 o
  -5   6  10       33.87        9.13     11.71 o
  -4   6  10      129.28      113.71     17.90 o
  -3   6  10        0.83        1.44      7.14 o
  -2   6  10       97.39       96.81      6.57 o
  -1   6  10     3700.42     3694.51     38.07 o
   0   6  10       20.48       14.98      5.20 o
   1   6  10      250.75      262.20     10.06 o
   2   6  10        3.13       -1.36      8.14 o
   3   6  10     3330.78     3147.86     60.48 o
   4   6  10       36.46       60.07     14.37 o
   5   6  10        0.05       -0.66     18.72 o
   6   6  10        2.18        7.55     29.96 o
  -6   7  10        5.15        9.60     16.13 o
  -5   7  10       44.04       35.40     12.80 o
  -4   7  10      291.55      301.61     18.92 o
  -3   7  10        0.77       -7.77      9.07 o
  -2   7  10       16.28       19.43      4.75 o
  -1   7  10      159.45      158.04     10.64 o
   0   7  10      452.21      469.14     15.34 o
   1   7  10      129.10      133.23     12.73 o
   2   7  10      244.50      263.18     19.21 o
   3   7  10     1607.26     1579.08     44.02 o
   4   7  10       21.68       20.22     13.95 o
   5   7  10       13.96       29.50     29.60 o
   6   7  10        0.11       29.47     32.40 o
  -6   8  10        9.02      -13.32     15.51 o
  -5   8  10        0.04        4.99     12.69 o
  -4   8  10       43.41       32.51     10.49 o
  -3   8  10      163.28      165.60     12.79 o
  -2   8  10        0.01        2.87      5.17 o
  -1   8  10        0.45       -5.04      5.04 o
   0   8  10       98.18      104.79      8.66 o
   1   8  10       18.93       20.51     10.58 o
   2   8  10        0.01        0.49      9.90 o
   3   8  10      844.08      814.75     32.40 o
   4   8  10       13.18       -1.40     14.45 o
   5   8  10        1.02       -7.28     21.15 o
  -6   9  10        7.27      -16.75     16.75 o
  -5   9  10       25.16        2.64     19.99 o
  -4   9  10       14.44       17.43     11.56 o
  -3   9  10       31.36       23.93      8.22 o
  -2   9  10        1.12        1.29      7.14 o
  -1   9  10      565.05      558.93     15.69 o
   0   9  10      178.21      179.81     14.04 o
   1   9  10        8.28        2.51     10.47 o
   2   9  10      559.26      563.64     26.71 o
   3   9  10       47.71       38.95     13.50 o
   4   9  10      196.96      216.03     22.18 o
   5   9  10        0.81       23.83     40.44 o
  -6  10  10        0.13       23.63     27.04 o
  -5  10  10       92.76       72.83     17.73 o
  -4  10  10        9.47       33.89     15.49 o
  -3  10  10        5.56        3.62      9.52 o
  -2  10  10        1.63        6.69      7.68 o
  -1  10  10        6.29        5.11      5.84 o
   0  10  10        0.12       -4.25      5.79 o
   1  10  10      195.12      210.62     22.32 o
   2  10  10      144.53      167.87     17.80 o
   3  10  10      260.62      303.57     23.77 o
   4  10  10       37.06       41.32     16.23 o
   5  10  10        0.17       10.28     16.45 o
  -5  11  10        7.29       -0.65     17.82 o
  -4  11  10       38.07       33.86     14.69 o
  -3  11  10        2.51       -2.26     10.95 o
  -2  11  10        8.32        8.36      8.62 o
  -1  11  10      147.24      145.72     11.71 o
   0  11  10       21.47       20.06      6.69 o
   1  11  10      348.61      393.55     21.45 o
   2  11  10       41.75       34.75     10.73 o
   3  11  10       63.91       53.45     13.01 o
   4  11  10      285.95      329.61     22.59 o
   5  11  10        0.00      -16.18     16.18 o
  -5  12  10        1.60       12.48     18.27 o
  -4  12  10       18.68        6.66     20.34 o
  -3  12  10      213.24      208.92     18.63 o
  -2  12  10      707.93      685.90     24.24 o
  -1  12  10       18.06       25.38     10.28 o
   0  12  10      532.39      542.87     17.52 o
   1  12  10       19.28       17.95     11.02 o
   2  12  10      429.86      464.82     21.66 o
   3  12  10       73.77       62.22     13.17 o
   4  12  10       44.81       58.79     14.23 o
   5  12  10        0.04       -8.46     17.23 o
  -5  13  10        9.30       -1.38     19.80 o
  -4  13  10        8.08        2.99     17.39 o
  -3  13  10        1.56        1.86     12.36 o
  -2  13  10       16.49        5.87      8.94 o
  -1  13  10      126.58      141.12     22.61 o
   0  13  10       13.74       20.41     10.65 o
   1  13  10      290.01      255.53     20.60 o
   2  13  10       51.80       35.31     12.96 o
   3  13  10       42.69       37.89     12.43 o
   4  13  10       13.66       11.92     13.55 o
   5  13  10        8.71       15.38     19.05 o
  -5  14  10       19.38       26.23     23.17 o
  -4  14  10        8.83       17.04     18.86 o
  -3  14  10      237.16      203.75     19.58 o
  -2  14  10       62.07       57.40     13.70 o
  -1  14  10       69.77       65.33     11.15 o
   0  14  10        1.22       -1.05     11.76 o
   1  14  10      562.45      479.49     28.99 o
   2  14  10       15.21        7.89     12.46 o
   3  14  10       98.43       78.32     14.59 o
   4  14  10        7.40        7.11     15.92 o
  -4  15  10        0.25        2.87     20.06 o
  -3  15  10       26.20       41.81     14.47 o
  -2  15  10       11.27       11.76     13.52 o
  -1  15  10      303.01      318.21     20.34 o
   0  15  10        8.31       10.60     17.82 o
   1  15  10        0.67       -5.40     18.10 o
   2  15  10       31.89       30.64     15.69 o
   3  15  10       84.65       74.19     16.80 o
   4  15  10      128.32      118.54     27.48 o
  -4  16  10        0.33       20.85     20.46 o
  -3  16  10        0.31        4.91     14.89 o
  -2  16  10       11.67       11.28     13.85 o
  -1  16  10      153.39      180.61     21.10 o
   0  16  10       88.42      101.56     23.18 o
   1  16  10        5.15        9.78     18.76 o
   2  16  10       52.41       55.46     21.91 o
   3  16  10        2.08       15.30     22.76 o
   4  16  10        0.10      -25.75     26.10 o
  -4  17  10       31.64       16.25     22.53 o
  -3  17  10       97.23      110.66     19.29 o
  -2  17  10        3.70       -2.66     15.32 o
  -1  17  10       20.21        9.19     11.92 o
   0  17  10       19.01       20.83     21.21 o
   1  17  10        0.02       -9.28     18.20 o
   2  17  10        0.00        1.46     20.05 o
   3  17  10       44.61       53.65     26.17 o
  -3  18  10        8.14       12.55     17.04 o
  -2  18  10        0.84       -2.53     16.26 o
  -1  18  10       95.62       62.00     23.43 o
   0  18  10       21.96       16.84     22.09 o
   1  18  10        5.51       10.15     23.03 o
   2  18  10        0.13       11.35     24.16 o
   3  18  10        0.35       -1.51     40.07 o
  -3  19  10        3.09       -2.65     18.68 o
  -2  19  10        3.01      -10.42     17.29 o
  -1  19  10       51.34       26.47     22.69 o
   0  19  10      104.26       92.96     26.01 o
   1  19  10        2.47        9.13     26.19 o
   2  19  10       23.62        7.55     25.52 o
  -2  20  10        2.94       -8.10     20.20 o
  -1  20  10        0.07      -22.54     22.54 o
   0  20  10       12.04        7.51     25.94 o
   1  20  10        1.08       -0.27     23.45 o
   2  20  10        0.21       11.67     26.09 o
  -1  21  10       28.90       23.28     28.05 o
   0  21  10       50.51       44.91     28.66 o
   1  21  10       17.36       25.70     28.29 o
  -6   1  11       15.54       19.12     45.31 o
  -5   1  11      112.66      124.67     16.89 o
  -4   1  11        2.76        5.52     10.74 o
  -3   1  11      240.57      220.43     17.72 o
  -2   1  11       11.51        4.48      5.25 o
  -1   1  11        8.78        6.73      4.57 o
   0   1  11       46.30       43.52      5.67 o
   1   1  11       77.22       78.66      5.37 o
   2   1  11       74.40       75.08      8.98 o
   3   1  11        1.28        1.08      7.79 o
   4   1  11      114.90       79.07     11.95 o
   5   1  11       42.63        9.42     14.55 o
   6   1  11        7.09       -9.62     22.09 o
  -6   2  11       85.63       94.56     19.17 o
  -5   2  11        1.10        4.48     13.64 o
  -4   2  11      460.65      460.06     26.95 o
  -3   2  11      261.07      258.36     18.94 o
  -2   2  11      358.49      318.22     12.65 o
  -1   2  11      194.65      189.08      9.88 o
   0   2  11      511.86      489.00     14.14 o
   1   2  11        2.59        4.92      3.64 o
   2   2  11      274.02      272.05     13.79 o
   3   2  11       51.10       47.72      9.54 o
   4   2  11      378.55      363.43     19.32 o
   5   2  11       17.49        1.30     14.06 o
   6   2  11        2.14      -10.75     45.92 o
  -6   3  11       13.91        5.63     14.01 o
  -5   3  11      201.64      208.12     27.04 o
  -4   3  11        0.30        4.60     14.13 o
  -3   3  11       11.81       16.56     13.76 o
  -2   3  11        1.09        5.60      5.35 o
  -1   3  11        4.83       -2.30      4.86 o
   0   3  11     2019.67     2001.93     43.06 o
   1   3  11      414.57      399.56     10.14 o
   2   3  11        0.68       -6.30      6.30 o
   3   3  11       13.00       15.44      8.48 o
   4   3  11      182.69      178.12     15.40 o
   5   3  11        2.08      -11.79     13.01 o
   6   3  11        5.56      -20.22     25.33 o
  -6   4  11       22.93        5.69     14.62 o
  -5   4  11      189.49      185.43     17.52 o
  -4   4  11       51.10       39.20     11.93 o
  -3   4  11        7.48        2.56      8.86 o
  -2   4  11      556.76      554.28     16.48 o
  -1   4  11     3362.43     3365.91     40.71 o
   0   4  11      484.19      520.92     15.00 o
   1   4  11      172.74      174.83      6.99 o
   2   4  11     1014.99     1036.72     25.33 o
   3   4  11        0.58        2.97      8.06 o
   4   4  11       29.66       24.25     10.32 o
   5   4  11       89.41       86.96     21.32 o
   6   4  11       10.15       24.85     30.20 o
  -6   5  11        2.72      -14.28     14.28 o
  -5   5  11       12.28        9.94     12.95 o
  -4   5  11       91.08       85.07     11.95 o
  -3   5  11      113.77      117.26     11.85 o
  -2   5  11      684.54      687.76     18.81 o
  -1   5  11      531.61      499.35     15.93 o
   0   5  11      292.89      301.05     12.27 o
   1   5  11       29.66       31.96      5.43 o
   2   5  11      125.06      109.28     13.09 o
   3   5  11       29.79       27.59     12.59 o
   4   5  11      187.44      223.47     21.55 o
   5   5  11        1.64       -2.31     18.00 o
   6   5  11        1.20      -29.72     31.91 o
  -6   6  11        1.16       -1.08     14.89 o
  -5   6  11       39.00       24.90     11.96 o
  -4   6  11      120.12      125.36     18.12 o
  -3   6  11       18.86       12.02      7.06 o
  -2   6  11       75.74       74.33      7.55 o
  -1   6  11       62.14       71.20      6.01 o
   0   6  11      181.13      178.05     10.62 o
   1   6  11        3.22       -7.08      7.08 o
   2   6  11       76.49       90.83     13.14 o
   3   6  11       57.96       68.51     13.34 o
   4   6  11       39.15       44.46     14.26 o
   5   6  11       66.96       60.12     21.97 o
   6   6  11       32.71       -6.33     33.37 o
  -6   7  11       18.01       33.26     16.98 o
  -5   7  11        4.46        9.98     12.69 o
  -4   7  11      232.35      213.30     19.90 o
  -3   7  11      365.15      366.53     15.57 o
  -2   7  11      236.49      248.76      9.34 o
  -1   7  11      492.47      518.02     17.53 o
   0   7  11      433.58      438.28     15.50 o
   1   7  11        0.29        1.14      7.67 o
   2   7  11       66.63       80.10     14.80 o
   3   7  11       61.29       60.10     12.65 o
   4   7  11       20.68       31.93     14.21 o
   5   7  11        7.48       12.92     20.67 o
  -6   8  11       13.58       16.18     16.54 o
  -5   8  11       26.68       18.89     15.59 o
  -4   8  11      132.34      140.08     20.50 o
  -3   8  11       10.36       -2.10      8.01 o
  -2   8  11       76.32       83.97      7.92 o
  -1   8  11      140.09      142.23     11.32 o
   0   8  11        7.44       10.58      5.98 o
   1   8  11       36.49        5.48      8.94 o
   2   8  11      209.54      173.54     17.81 o
   3   8  11       16.10       21.73     12.48 o
   4   8  11        1.25        4.18     14.05 o
   5   8  11       13.34       -3.27     22.64 o
  -6   9  11        0.12       21.07     20.19 o
  -5   9  11       49.10       61.80     18.00 o
  -4   9  11        1.72       -3.56     14.60 o
  -3   9  11      207.30      173.09     16.13 o
  -2   9  11       90.04       91.96     11.92 o
  -1   9  11        5.45        1.46      6.06 o
   0   9  11      121.42      121.12     10.72 o
   1   9  11       48.76       36.65      9.51 o
   2   9  11      205.34      226.82     20.21 o
   3   9  11      223.85      231.23     21.46 o
   4   9  11       45.56       33.77     14.99 o
   5   9  11        5.23       11.27     23.17 o
  -5  10  11       21.35       25.85     18.25 o
  -4  10  11       33.72       40.14     15.01 o
  -3  10  11      111.81      105.83     13.18 o
  -2  10  11      459.98      456.01     19.13 o
  -1  10  11       26.73       11.63      6.35 o
   0  10  11        5.59        9.82      7.15 o
   1  10  11        4.06        6.95     12.04 o
   2  10  11     1138.61     1131.41     39.27 o
   3  10  11       20.45        7.89     13.12 o
   4  10  11       26.20       16.22     16.65 o
   5  10  11       21.43       37.12     18.46 o
  -5  11  11       49.48       56.77     19.60 o
  -4  11  11        2.02       -5.21     24.11 o
  -3  11  11        0.14       -1.00     11.18 o
  -2  11  11      747.54      751.02     24.53 o
  -1  11  11        4.15       -0.32      7.01 o
   0  11  11      208.22      223.49     13.24 o
   1  11  11       45.92       50.87     12.13 o
   2  11  11       29.58        8.76     11.87 o
   3  11  11        0.06       10.84     18.92 o
   4  11  11       72.94       85.07     20.48 o
   5  11  11        0.41      -11.88     17.01 o
  -5  12  11        9.22       31.13     19.87 o
  -4  12  11       66.23       43.02     17.19 o
  -3  12  11        0.50      -11.38     11.38 o
  -2  12  11       13.51       13.52      9.71 o
  -1  12  11       40.16       40.05      8.91 o
   0  12  11       12.84        4.29      8.35 o
   1  12  11       10.95       19.07     11.39 o
   2  12  11       22.92       -0.52     11.74 o
   3  12  11        0.55        5.85     11.75 o
   4  12  11        8.82       17.82     13.28 o
   5  12  11        9.20       -1.66     18.26 o
  -5  13  11        8.44       -7.33     24.48 o
  -4  13  11        0.11       -7.30     16.36 o
  -3  13  11      202.49      199.55     19.69 o
  -2  13  11        1.92        7.38      9.81 o
  -1  13  11      100.27      106.59     19.55 o
   0  13  11       31.98       19.49     10.74 o
   1  13  11      236.09      195.14     18.82 o
   2  13  11        3.61      -12.24     12.24 o
   3  13  11      303.23      284.20     21.33 o
   4  13  11        2.42       -4.94     14.28 o
  -5  14  11        0.96       -0.86     22.15 o
  -4  14  11       11.99       -7.62     18.41 o
  -3  14  11      459.33      423.75     38.22 o
  -2  14  11       40.22       41.17     24.06 o
  -1  14  11      291.49      283.74     18.52 o
   0  14  11       12.26       -0.48     10.44 o
   1  14  11      274.24      312.30     27.54 o
   2  14  11        1.29        3.20     12.50 o
   3  14  11       30.55       30.24     12.75 o
   4  14  11        3.13        1.26     14.28 o
  -4  15  11        0.83       -0.08     20.62 o
  -3  15  11       58.64       56.43     14.90 o
  -2  15  11        0.44      -12.49     12.49 o
  -1  15  11        2.42       -5.97     11.40 o
   0  15  11        0.02      -16.32     16.32 o
   1  15  11       50.95       43.07     15.59 o
   2  15  11       62.60       59.48     18.00 o
   3  15  11       51.94       60.93     16.31 o
   4  15  11        4.53       12.61     16.91 o
  -4  16  11        1.08       -1.38     21.36 o
  -3  16  11       75.52       90.66     17.59 o
  -2  16  11       40.80       24.10     13.30 o
  -1  16  11        1.90        4.39     11.65 o
   0  16  11       68.23       69.52     22.40 o
   1  16  11        1.39      -16.00     17.83 o
   2  16  11       12.97       13.62     16.72 o
   3  16  11       16.52       31.96     19.36 o
   4  16  11       11.29        4.10     19.04 o
  -4  17  11       95.76       87.05     23.41 o
  -3  17  11        0.40      -16.92     16.92 o
  -2  17  11       87.18      112.01     16.91 o
  -1  17  11       12.00       16.51     15.82 o
   0  17  11      111.19      119.65     26.68 o
   1  17  11        0.66        4.84     21.01 o
   2  17  11        5.30       -5.55     21.12 o
   3  17  11       31.37       11.66     29.60 o
  -3  18  11        0.44       -7.30     18.66 o
  -2  18  11       23.00       25.73     16.87 o
  -1  18  11        0.01       -7.45     17.01 o
   0  18  11       27.59       18.91     22.15 o
   1  18  11        8.02      -12.24     22.43 o
   2  18  11       11.43       29.86     25.35 o
   3  18  11       17.12       27.53     26.43 o
  -3  19  11       21.23       23.71     21.25 o
  -2  19  11       14.29        5.98     17.77 o
  -1  19  11        0.21       -3.52     35.44 o
   0  19  11       39.25       16.76     23.04 o
   1  19  11        4.74       15.38     26.18 o
   2  19  11        0.26       -1.50     23.36 o
  -2  20  11        3.35        0.92     24.17 o
  -1  20  11       27.15       10.76     26.16 o
   0  20  11        0.46        1.12     34.71 o
   1  20  11       15.51       48.87     29.40 o
  -1  21  11       48.03       86.96     42.63 o
   0  21  11       11.32        2.72     25.63 o
  -6   0  12       90.82      102.31     28.01 o
  -5   0  12       44.91       24.11     18.76 o
  -4   0  12       31.58       18.03     15.35 o
  -3   0  12      416.77      447.22     33.86 o
  -2   0  12       23.09       24.42      8.29 o
  -1   0  12       73.67       75.99     10.37 o
   0   0  12       65.31       74.16     10.45 o
   1   0  12      452.58      440.45     25.04 o
   2   0  12       22.50       33.69     10.67 o
   3   0  12        0.03       -9.55     11.01 o
   4   0  12        0.54        8.22     15.07 o
   5   0  12       14.72       12.77     18.67 o
   6   0  12       73.50       55.78     37.51 o
  -6   1  12       16.95       34.70     18.34 o
  -5   1  12        0.05       13.15     12.96 o
  -4   1  12      183.96      184.84     19.66 o
  -3   1  12        0.36       -7.61      9.99 o
  -2   1  12      210.79      203.80     10.87 o
  -1   1  12      448.72      461.81     15.21 o
   0   1  12      121.63      120.36      8.55 o
   1   1  12       82.11       77.88      7.39 o
   2   1  12      604.18      563.04     18.89 o
   3   1  12       15.21        3.90      8.72 o
   4   1  12       13.17       12.11     10.29 o
   5   1  12      380.08      374.11     22.84 o
   6   1  12        7.30       46.83     28.86 o
  -6   2  12       51.93       49.45     17.75 o
  -5   2  12       20.29       45.87     14.96 o
  -4   2  12        0.77        4.99     11.27 o
  -3   2  12        5.25        1.81      8.83 o
  -2   2  12        6.58        1.16      5.58 o
  -1   2  12        0.27       -4.29      4.90 o
   0   2  12      258.38      265.75     11.41 o
   1   2  12      170.01      149.29     11.88 o
   2   2  12       98.91      108.96     10.80 o
   3   2  12       54.27       31.63      9.45 o
   4   2  12        3.09      -10.04     10.04 o
   5   2  12        8.06        8.32     14.27 o
   6   2  12       28.21       -6.58     27.04 o
  -6   3  12        6.05        2.43     14.69 o
  -5   3  12        0.00      -11.82     14.13 o
  -4   3  12        3.64        9.26     11.20 o
  -3   3  12       95.25      109.58     16.81 o
  -2   3  12       28.35       25.18      6.25 o
  -1   3  12      181.96      175.04     10.38 o
   0   3  12     1744.85     1713.38     30.98 o
   1   3  12       41.37       43.12      5.49 o
   2   3  12      309.75      293.41     14.79 o
   3   3  12       45.46       64.10     11.14 o
   4   3  12        0.15        6.97     10.05 o
   5   3  12        0.71        2.00     17.56 o
   6   3  12        0.54      -28.74     28.74 o
  -6   4  12        1.09       12.93     14.92 o
  -5   4  12      139.77      124.00     17.55 o
  -4   4  12        0.95        2.10     12.18 o
  -3   4  12        5.36       15.62      9.73 o
  -2   4  12     1594.73     1501.94     28.17 o
  -1   4  12        0.48       -1.46      5.56 o
   0   4  12       16.24       21.42      5.42 o
   1   4  12       44.52       50.08      8.47 o
   2   4  12        1.08        0.30      7.23 o
   3   4  12      247.57      230.03     19.79 o
   4   4  12       74.10       61.87     14.53 o
   5   4  12        0.38       -5.19     17.91 o
   6   4  12        7.91       38.49     33.37 o
  -6   5  12       14.10       15.68     14.55 o
  -5   5  12        1.28        0.51     12.09 o
  -4   5  12       27.87       27.71     12.54 o
  -3   5  12        9.37       10.59     10.27 o
  -2   5  12       76.98       71.67      8.59 o
  -1   5  12      233.59      225.89     12.23 o
   0   5  12      135.08      147.02     10.09 o
   1   5  12       29.03       30.60      7.94 o
   2   5  12      768.27      746.83     28.40 o
   3   5  12      757.36      702.13     29.72 o
   4   5  12        9.33        7.06     13.67 o
   5   5  12       12.43        3.48     20.25 o
  -6   6  12       10.71        4.56     14.93 o
  -5   6  12       15.09       27.28     12.93 o
  -4   6  12        9.78       -9.23     10.61 o
  -3   6  12       50.20       43.47     13.00 o
  -2   6  12      465.38      462.35     14.10 o
  -1   6  12      310.11      297.87     13.68 o
   0   6  12        7.50       12.22      5.89 o
   1   6  12      360.86      385.86     24.91 o
   2   6  12      107.22      111.64     14.30 o
   3   6  12       99.72       92.29     15.00 o
   4   6  12       45.84       40.92     15.10 o
   5   6  12       10.25       -7.28     21.13 o
  -6   7  12        0.69       11.80     16.43 o
  -5   7  12        3.05       26.16     14.04 o
  -4   7  12      401.81      386.37     22.46 o
  -3   7  12      245.35      237.32     13.63 o
  -2   7  12       97.64       91.99      8.75 o
  -1   7  12     4817.15     4711.75     85.33 o
   0   7  12       51.50       53.38      7.10 o
   1   7  12       33.58       25.60      8.80 o
   2   7  12       66.36       67.61     13.11 o
   3   7  12       96.04      104.90     16.01 o
   4   7  12        0.86        4.44     14.09 o
   5   7  12       38.42       71.84     23.84 o
  -6   8  12        2.22       -3.41     20.19 o
  -5   8  12       68.83       67.70     18.64 o
  -4   8  12       33.56       64.93     21.44 o
  -3   8  12      340.16      328.51     19.35 o
  -2   8  12        0.01        9.07      5.91 o
  -1   8  12       21.68       29.97      7.32 o
   0   8  12        0.14        4.54      6.33 o
   1   8  12       32.77       33.73     10.04 o
   2   8  12      444.34      422.30     23.62 o
   3   8  12       39.30       42.06     13.83 o
   4   8  12        0.57      -14.67     15.09 o
   5   8  12        0.81        4.18     21.05 o
  -6   9  12        5.61       35.64     36.42 o
  -5   9  12       68.20       65.99     18.24 o
  -4   9  12        2.40       -9.64     14.87 o
  -3   9  12        0.00        3.24     11.29 o
  -2   9  12      159.27      147.28     13.17 o
  -1   9  12       59.23       63.46      9.49 o
   0   9  12        5.91       -6.75      6.79 o
   1   9  12        3.47       -2.97      8.78 o
   2   9  12      191.43      208.50     21.64 o
   3   9  12       55.27       53.52     14.69 o
   4   9  12       20.71       20.07     15.12 o
   5   9  12       15.33       17.42     22.64 o
  -5  10  12        3.88        0.73     18.90 o
  -4  10  12        4.77        4.66     15.21 o
  -3  10  12      134.45      140.97     16.09 o
  -2  10  12     4706.41     4597.89    108.77 o
  -1  10  12        6.96        7.29      6.57 o
   0  10  12        2.31        6.40      8.03 o
   1  10  12        1.15        0.16      9.43 o
   2  10  12       39.65       39.92     12.99 o
   3  10  12        0.00       -2.08     12.65 o
   4  10  12       22.00       35.54     16.82 o
   5  10  12       28.96       27.27     26.67 o
  -5  11  12        0.44       47.06     24.24 o
  -4  11  12        4.09      -16.54     16.54 o
  -3  11  12       22.93       28.38     12.13 o
  -2  11  12      378.49      359.24     17.81 o
  -1  11  12       28.07       15.08      7.16 o
   0  11  12      321.75      312.88     17.65 o
   1  11  12       10.30        5.60     18.63 o
   2  11  12        7.16       14.11     16.68 o
   3  11  12       30.80       28.56     15.12 o
   4  11  12       65.38       82.73     18.63 o
   5  11  12       54.48       53.35     19.62 o
  -5  12  12        3.64       -3.98     19.77 o
  -4  12  12        2.57        2.22     16.21 o
  -3  12  12       20.70        8.51     12.04 o
  -2  12  12      120.52      128.00     14.99 o
  -1  12  12       32.44       37.27      8.93 o
   0  12  12       95.23      102.25     11.73 o
   1  12  12      121.59      114.61     15.91 o
   2  12  12       94.13       92.75     16.30 o
   3  12  12      384.83      384.29     23.80 o
   4  12  12       10.88        5.34     14.05 o
  -5  13  12        0.00       21.27     21.60 o
  -4  13  12        4.18        5.24     17.57 o
  -3  13  12     1104.18     1030.75     36.64 o
  -2  13  12       67.20       95.25     15.16 o
  -1  13  12        1.28       -4.70     10.10 o
   0  13  12       17.26       20.78     10.49 o
   1  13  12       52.45       55.25     13.21 o
   2  13  12       17.31       21.99     12.89 o
   3  13  12        6.76       -2.70     12.03 o
   4  13  12       22.55       38.42     15.95 o
  -4  14  12       37.02       41.99     20.73 o
  -3  14  12      182.64      188.07     20.52 o
  -2  14  12        0.83       -0.51     11.89 o
  -1  14  12       85.37       76.99     12.31 o
   0  14  12        0.92       -7.07     11.05 o
   1  14  12      168.59      141.81     17.54 o
   2  14  12        1.87        0.67     13.38 o
   3  14  12        3.84        8.16     12.44 o
   4  14  12        1.21        4.10     14.99 o
  -4  15  12       31.80       22.86     20.69 o
  -3  15  12       45.94       52.16     19.74 o
  -2  15  12       87.85       97.68     15.46 o
  -1  15  12        2.93        8.69     14.70 o
   0  15  12       37.98       37.71     15.73 o
   1  15  12        1.04      -12.68     14.80 o
   2  15  12      155.66      153.97     19.28 o
   3  15  12       31.67       41.60     16.64 o
   4  15  12       15.23        7.67     17.19 o
  -4  16  12       14.51       24.06     21.67 o
  -3  16  12        7.80       21.07     16.39 o
  -2  16  12      124.03      137.79     28.23 o
  -1  16  12        1.71       -1.54     15.47 o
   0  16  12       21.26       11.46     18.69 o
   1  16  12       16.92       16.20     21.58 o
   2  16  12       91.84       94.80     20.99 o
   3  16  12        2.18       15.39     18.64 o
  -3  17  12      124.34      129.93     33.68 o
  -2  17  12       74.95       69.67     16.33 o
  -1  17  12        2.72       16.87     16.56 o
   0  17  12        7.67        1.09     19.45 o
   1  17  12       11.38       10.66     21.65 o
   2  17  12       26.23       26.83     23.26 o
   3  17  12      108.39      128.95     30.22 o
  -3  18  12        6.15      -23.74     25.98 o
  -2  18  12        1.93        4.31     16.82 o
  -1  18  12       16.07      -16.28     16.28 o
   0  18  12       26.39       32.65     22.16 o
   1  18  12        2.11       31.12     24.72 o
   2  18  12        8.15      -19.27     23.92 o
  -2  19  12       21.96       27.95     23.91 o
  -1  19  12      172.15      214.55    100.97 o
   0  19  12       10.99       -5.37     22.53 o
   1  19  12       21.89       27.11     24.17 o
   2  19  12       12.18       10.38     26.46 o
  -2  20  12        0.20       -5.85     31.67 o
  -1  20  12      107.92      137.55     34.00 o
   0  20  12        0.01      -23.22     23.22 o
   1  20  12       18.67       -1.84     25.28 o
  -6   1  13        0.54        6.60     18.29 o
  -5   1  13        0.93        5.60     15.47 o
  -4   1  13       16.83       13.20     11.23 o
  -3   1  13      303.57      295.75     20.94 o
  -2   1  13       31.08       34.06      6.50 o
  -1   1  13       44.33       36.72      6.26 o
   0   1  13       43.45       36.49      9.95 o
   1   1  13       15.39       19.62      5.43 o
   2   1  13        0.12       -5.77      8.97 o
   3   1  13        0.19       -8.57      8.57 o
   4   1  13      320.22      308.55     19.69 o
   5   1  13        2.70       -3.45     12.84 o
  -6   2  13       49.83       42.71     17.09 o
  -5   2  13        4.34       -0.90     25.45 o
  -4   2  13       35.71       33.97     13.04 o
  -3   2  13      227.41      248.12     19.46 o
  -2   2  13       55.11       52.99      7.21 o
  -1   2  13        2.46        2.60      5.43 o
   0   2  13      701.71      730.01     18.84 o
   1   2  13      465.47      484.80     16.49 o
   2   2  13       28.18       30.87      8.41 o
   3   2  13        0.30        5.49      9.37 o
   4   2  13        3.42        5.39     10.77 o
   5   2  13        3.03        7.44     21.56 o
  -6   3  13        4.69       19.88     15.68 o
  -5   3  13        0.00       -7.97     13.80 o
  -4   3  13       77.63       48.70     13.88 o
  -3   3  13       43.24       46.82     12.67 o
  -2   3  13       46.03       50.05      7.11 o
  -1   3  13       47.23       41.59      6.92 o
   0   3  13      332.01      335.01     18.04 o
   1   3  13      148.31      148.28     16.72 o
   2   3  13      237.26      223.06     15.95 o
   3   3  13      711.11      720.54     30.33 o
   4   3  13       17.92       14.13     12.95 o
   5   3  13       39.73       43.69     20.58 o
  -6   4  13        0.56       -1.57     14.80 o
  -5   4  13       12.82        6.70     14.64 o
  -4   4  13       85.29       82.85     14.98 o
  -3   4  13       23.01       34.67     10.96 o
  -2   4  13      721.96      706.45     20.06 o
  -1   4  13      524.83      553.85     17.52 o
   0   4  13       64.25       51.58      6.92 o
   1   4  13       51.04       54.42      9.46 o
   2   4  13       56.11       66.08     12.03 o
   3   4  13      539.93      529.54     26.77 o
   4   4  13        0.70       -2.73     13.05 o
   5   4  13       23.08        3.42     19.55 o
  -6   5  13        0.74       -0.24     15.48 o
  -5   5  13       18.00       14.73     13.29 o
  -4   5  13       75.92       63.62     14.27 o
  -3   5  13       54.31       45.58     14.62 o
  -2   5  13        2.41        0.34      6.70 o
  -1   5  13       46.77       52.29      7.23 o
   0   5  13        1.28       -2.40      5.52 o
   1   5  13      352.77      370.47     19.48 o
   2   5  13      179.16      179.96     17.43 o
   3   5  13       38.14       42.90     13.14 o
   4   5  13       26.04       31.63     14.28 o
   5   5  13        6.88       20.21     21.43 o
  -6   6  13        6.01        3.35     15.17 o
  -5   6  13        6.95       24.64     13.62 o
  -4   6  13      111.30      106.36     13.76 o
  -3   6  13      347.80      335.26     18.27 o
  -2   6  13       74.35       82.81     10.37 o
  -1   6  13      560.91      530.16     25.42 o
   0   6  13        0.10        2.27      5.86 o
   1   6  13        4.28       -7.04      8.22 o
   2   6  13       69.99       46.76     12.13 o
   3   6  13      261.84      284.40     23.35 o
   4   6  13        1.35        3.16     14.10 o
   5   6  13        0.99      -20.62     20.62 o
  -6   7  13        0.20        2.83     21.56 o
  -5   7  13        7.67        9.74     16.19 o
  -4   7  13       63.52       36.20     13.86 o
  -3   7  13      391.57      393.42     24.83 o
  -2   7  13      304.17      286.18     14.66 o
  -1   7  13        7.67       -1.56      7.35 o
   0   7  13        7.30       16.17      6.47 o
   1   7  13       30.03       27.10      9.40 o
   2   7  13      794.27      790.24     31.29 o
   3   7  13        0.61       12.69     12.70 o
   4   7  13       93.29      117.38     18.77 o
   5   7  13        5.48        5.38     22.94 o
  -6   8  13        1.38       -2.72     20.30 o
  -5   8  13       56.93       54.97     33.86 o
  -4   8  13      158.51      156.20     20.32 o
  -3   8  13        3.68        5.37     10.15 o
  -2   8  13       39.07       38.95      6.98 o
  -1   8  13       20.74       21.85     11.50 o
   0   8  13      183.35      177.94     12.05 o
   1   8  13        3.21        2.46     10.07 o
   2   8  13       18.73       20.68     11.96 o
   3   8  13        0.06      -12.39     12.39 o
   4   8  13        1.19       -9.29     14.69 o
   5   8  13        4.46        7.21     30.57 o
  -5   9  13        0.00       -1.97     18.51 o
  -4   9  13        2.30       20.80     23.02 o
  -3   9  13       43.59       32.74     11.07 o
  -2   9  13      398.53      404.43     15.02 o
  -1   9  13      682.69      653.74     21.51 o
   0   9  13       95.43       89.09     12.12 o
   1   9  13        1.54        0.89      9.46 o
   2   9  13       32.73       33.42     13.02 o
   3   9  13      145.64      108.60     17.25 o
   4   9  13        9.39      -20.97     29.74 o
   5   9  13        2.89       28.94     24.96 o
  -5  10  13        0.00      -15.60     18.55 o
  -4  10  13        2.98       -6.35     15.67 o
  -3  10  13        0.17       -8.09     11.41 o
  -2  10  13      771.17      791.09     32.48 o
  -1  10  13        0.55       -1.69      7.17 o
   0  10  13       21.84        7.72     10.50 o
   1  10  13        0.87        2.80     11.11 o
   2  10  13       37.07       26.02     20.34 o
   3  10  13      117.96      112.90     17.16 o
   4  10  13        3.25       17.12     17.04 o
   5  10  13       18.83       39.41     28.26 o
  -5  11  13        0.93      -20.98     20.98 o
  -4  11  13       50.10       35.98     26.06 o
  -3  11  13       83.22       93.61     14.04 o
  -2  11  13       71.58       59.83     11.86 o
  -1  11  13       58.48       68.74      8.64 o
   0  11  13      116.90      112.71     12.42 o
   1  11  13       34.91       45.01     16.09 o
   2  11  13        3.43       14.22     18.37 o
   3  11  13       17.19       36.12     15.32 o
   4  11  13       19.06       21.40     17.99 o
   5  11  13       10.28       -4.63     38.97 o
  -5  12  13        4.96       14.79     20.52 o
  -4  12  13        4.73       19.22     18.34 o
  -3  12  13       11.94       15.64     16.83 o
  -2  12  13      478.53      449.08     23.19 o
  -1  12  13        2.32        4.63      7.53 o
   0  12  13       28.32        9.81      9.72 o
   1  12  13       48.36       63.27     17.28 o
   2  12  13       84.88       74.87     22.78 o
   3  12  13       63.61       91.45     18.94 o
   4  12  13       44.70       29.83     15.43 o
  -5  13  13        3.56       -5.14     22.67 o
  -4  13  13        0.02       -0.02     18.39 o
  -3  13  13        4.16      -13.35     13.35 o
  -2  13  13       21.98       21.08     11.68 o
  -1  13  13        5.03        1.06      9.33 o
   0  13  13       44.66       11.68     10.77 o
   1  13  13       21.11       20.41     12.86 o
   2  13  13      149.71      126.69     22.40 o
   3  13  13       38.61       43.55     14.69 o
   4  13  13        3.75       13.50     14.53 o
  -4  14  13        1.98       31.15     19.97 o
  -3  14  13       20.18       21.05     14.32 o
  -2  14  13       11.82       14.10     13.44 o
  -1  14  13       19.42       23.20     13.58 o
   0  14  13       68.99       77.92     14.48 o
   1  14  13       38.73       41.29     14.04 o
   2  14  13      149.67      145.19     18.72 o
   3  14  13       29.58       40.09     17.58 o
   4  14  13       50.27       85.70     18.16 o
  -4  15  13        3.68        2.24     22.30 o
  -3  15  13       37.34       59.59     16.57 o
  -2  15  13       43.20       28.96     14.08 o
  -1  15  13        0.69       14.38     15.11 o
   0  15  13       40.10       48.46     13.41 o
   1  15  13        5.25        1.73     15.73 o
   2  15  13        0.20        7.82     14.90 o
   3  15  13        0.26       17.46     15.74 o
  -4  16  13        4.23       54.04     22.91 o
  -3  16  13        2.48      -15.98     15.98 o
  -2  16  13       72.80       56.29     16.74 o
  -1  16  13       11.00       11.30     15.45 o
   0  16  13        5.50        4.61     20.24 o
   1  16  13       62.56       57.36     18.86 o
   2  16  13       52.19       48.51     19.79 o
   3  16  13      134.61      132.78     25.62 o
  -3  17  13       23.24       20.22     18.74 o
  -2  17  13       11.34        7.53     19.12 o
  -1  17  13        3.84       -1.71     15.77 o
   0  17  13       12.16        8.64     21.21 o
   1  17  13        4.42       -7.71     22.09 o
   2  17  13       25.47       12.38     16.99 o
   3  17  13        0.75        9.82     18.39 o
  -3  18  13       38.98       57.37     19.92 o
  -2  18  13       56.18       28.67     21.68 o
  -1  18  13       37.56       40.92     18.45 o
   0  18  13       26.24       28.87     25.59 o
   1  18  13       10.00      -19.79     22.76 o
   2  18  13        0.71       11.92     26.22 o
  -2  19  13        4.62       -7.24     24.72 o
  -1  19  13        7.62       -1.97     22.80 o
   0  19  13        1.83        4.03     26.07 o
   1  19  13       14.98       20.13     25.33 o
  -1  20  13       82.51       95.61     29.05 o
   0  20  13       28.94       11.01     30.81 o
  -6   0  14       52.43       96.70     26.55 o
  -5   0  14        0.69      -12.91     20.70 o
  -4   0  14       45.20       55.29     22.17 o
  -3   0  14      208.85      206.07     25.33 o
  -2   0  14       81.85       84.16     23.63 o
  -1   0  14      231.48      214.11     18.02 o
   0   0  14      178.67      168.85     15.16 o
   1   0  14        1.70      -10.96     10.96 o
   2   0  14       60.62       67.02     14.00 o
   3   0  14       27.05       17.33     14.15 o
   4   0  14      567.89      560.09     46.04 o
   5   0  14       70.56       42.69     22.53 o
  -6   1  14      102.43      139.16     23.51 o
  -5   1  14       13.78       16.71     15.65 o
  -4   1  14       74.53       75.45     14.19 o
  -3   1  14       53.89       61.47     15.59 o
  -2   1  14       29.82       33.09      7.68 o
  -1   1  14      158.05      153.83     11.57 o
   0   1  14      125.04      146.70     10.37 o
   1   1  14      110.08      124.15      9.15 o
   2   1  14       91.71      107.59     11.24 o
   3   1  14      127.25      133.96     13.58 o
   4   1  14       65.78       57.25     12.62 o
   5   1  14       96.21      111.91     18.88 o
  -6   2  14        0.04       -9.29     18.69 o
  -5   2  14        0.02       -1.66     14.38 o
  -4   2  14        6.75       12.02     12.07 o
  -3   2  14       50.57       38.21     10.81 o
  -2   2  14        1.64       -4.10      6.55 o
  -1   2  14      148.27      152.66     10.74 o
   0   2  14       15.51       28.15      6.20 o
   1   2  14      516.29      539.05     21.37 o
   2   2  14       30.04       27.50      8.24 o
   3   2  14      197.70      185.17     18.77 o
   4   2  14       31.70       30.85     14.53 o
   5   2  14       33.47       18.66     17.56 o
  -6   3  14       73.99       96.11     17.07 o
  -5   3  14        0.67       -8.81     18.15 o
  -4   3  14        3.25       -1.71     11.71 o
  -3   3  14       91.85       61.57     12.31 o
  -2   3  14       32.52       49.47      7.54 o
  -1   3  14      211.79      219.63     13.96 o
   0   3  14      643.13      657.54     18.85 o
   1   3  14      239.33      284.87     16.57 o
   2   3  14      329.69      331.10     20.20 o
   3   3  14      662.78      694.10     29.84 o
   4   3  14       15.47       12.80     14.70 o
   5   3  14       66.18       57.86     18.25 o
  -6   4  14       72.88      106.34     20.18 o
  -5   4  14        9.90       -4.81     18.27 o
  -4   4  14        6.64        9.95     12.37 o
  -3   4  14        2.05       -1.76     10.94 o
  -2   4  14      810.34      875.97     23.10 o
  -1   4  14       19.52       24.48      6.61 o
   0   4  14       19.27       13.99      6.03 o
   1   4  14      107.52      136.66     18.15 o
   2   4  14      521.15      514.31     25.06 o
   3   4  14      465.62      498.16     26.28 o
   4   4  14       26.01       30.88     15.12 o
   5   4  14       41.64       36.17     17.95 o
  -6   5  14       29.29       61.55     20.97 o
  -5   5  14        3.02        1.57     13.40 o
  -4   5  14        0.47       -0.28     15.95 o
  -3   5  14      276.62      283.11     36.66 o
  -2   5  14       51.39       36.70      7.91 o
  -1   5  14       38.63       38.71      7.39 o
   0   5  14       33.94       28.04      6.85 o
   1   5  14        5.72        7.98      8.36 o
   2   5  14      138.94      147.31     15.91 o
   3   5  14       54.70       46.80     13.44 o
   4   5  14       10.38        6.69     14.05 o
   5   5  14        0.15      -12.93     21.02 o
  -6   6  14        1.40      -11.83     18.90 o
  -5   6  14       16.11       23.47     17.51 o
  -4   6  14       10.18      -13.25     13.25 o
  -3   6  14       98.59       75.01     14.70 o
  -2   6  14      491.85      460.52     23.42 o
  -1   6  14       18.54        8.19      7.07 o
   0   6  14        6.21        9.17      6.82 o
   1   6  14       36.29       41.04     10.22 o
   2   6  14     1832.00     1826.25     47.10 o
   3   6  14       18.08       12.55     12.56 o
   4   6  14       10.56        1.75     15.07 o
   5   6  14        3.91      -22.99     22.99 o
  -6   7  14        4.24       16.47     19.65 o
  -5   7  14      298.81      306.68     33.13 o
  -4   7  14       38.38       56.44     22.04 o
  -3   7  14      115.12       81.71     14.27 o
  -2   7  14      294.63      269.70     15.16 o
  -1   7  14      277.56      269.30     14.30 o
   0   7  14      197.55      209.72     12.66 o
   1   7  14        0.31        0.60      9.67 o
   2   7  14      321.27      303.06     21.61 o
   3   7  14      144.83      147.96     18.47 o
   4   7  14        0.20        2.50     16.25 o
   5   7  14        8.37      -11.35     22.19 o
  -5   8  14       81.98       49.40     31.54 o
  -4   8  14       11.79       15.83     14.02 o
  -3   8  14       10.08       16.60     12.69 o
  -2   8  14      456.03      404.71     17.82 o
  -1   8  14      280.38      254.50     14.48 o
   0   8  14      140.10      157.09     15.93 o
   1   8  14       13.94       11.81     10.39 o
   2   8  14        0.29        0.69     12.01 o
   3   8  14       10.18       16.50     14.63 o
   4   8  14        0.76        7.07     16.13 o
   5   8  14       29.83       48.89     25.66 o
  -5   9  14        0.02        5.77     17.31 o
  -4   9  14       32.41       22.34     35.69 o
  -3   9  14      156.65      165.52     20.34 o
  -2   9  14      378.42      380.38     17.34 o
  -1   9  14      120.73      130.34     11.57 o
   0   9  14        6.73        0.82     10.35 o
   1   9  14       10.02        8.17     10.73 o
   2   9  14        0.03       -5.52     16.39 o
   3   9  14      146.31      134.50     19.55 o
   4   9  14        3.06       -8.44     17.30 o
   5   9  14       13.82       36.39     24.54 o
  -5  10  14       10.02        0.98     25.94 o
  -4  10  14       57.15       62.94     18.78 o
  -3  10  14       49.08       44.41     12.43 o
  -2  10  14      115.25      111.91     13.52 o
  -1  10  14      748.49      774.63     22.94 o
   0  10  14      179.59      147.47     16.80 o
   1  10  14      880.17      759.53     31.28 o
   2  10  14       73.22       49.10     17.65 o
   3  10  14      110.95      144.81     23.34 o
   4  10  14        1.59        4.52     18.02 o
   5  10  14       10.03       -2.19     38.49 o
  -5  11  14        1.43        9.16     33.49 o
  -4  11  14        1.35      -15.22     17.38 o
  -3  11  14       59.50       53.82     17.57 o
  -2  11  14       27.77       23.58     13.31 o
  -1  11  14        3.46       -4.18      7.74 o
   0  11  14      228.57      210.84     19.79 o
   1  11  14      273.01      217.11     19.77 o
   2  11  14      208.84      225.71     28.79 o
   3  11  14       74.34       64.89     17.62 o
   4  11  14        0.08        5.34     18.68 o
  -5  12  14        9.94       25.93     21.48 o
  -4  12  14        1.20       42.40     19.20 o
  -3  12  14      275.64      241.76     21.10 o
  -2  12  14      232.47      267.84     19.04 o
  -1  12  14       76.70       92.18     10.13 o
   0  12  14        1.33        7.44     10.54 o
   1  12  14        0.07      -15.23     17.18 o
   2  12  14        2.20       10.57     19.28 o
   3  12  14       26.03       34.64     17.09 o
   4  12  14       41.46       36.45     19.85 o
  -4  13  14       15.84        1.41     19.38 o
  -3  13  14        1.36       17.67     13.91 o
  -2  13  14       19.28       14.72     13.22 o
  -1  13  14        6.05        0.23     11.14 o
   0  13  14      105.39       90.47     13.95 o
   1  13  14       31.84       59.89     15.18 o
   2  13  14       17.41       38.63     15.37 o
   3  13  14       64.03       77.55     15.85 o
   4  13  14       55.34       70.73     17.92 o
  -4  14  14       50.54       46.32     21.11 o
  -3  14  14        3.09        6.97     15.16 o
  -2  14  14       34.90       36.59     13.78 o
  -1  14  14        1.89        3.55     18.41 o
   0  14  14       55.53       38.11     12.20 o
   1  14  14        4.18        3.71     13.50 o
   2  14  14        0.09       -3.45     13.94 o
   3  14  14       15.26        7.41     15.92 o
   4  14  14        5.93       15.42     16.52 o
  -4  15  14        3.56        9.82     22.19 o
  -3  15  14        0.02      -11.19     16.31 o
  -2  15  14       35.61       22.11     21.11 o
  -1  15  14       80.78       70.21     16.47 o
   0  15  14       44.52       31.64     14.05 o
   1  15  14        1.76      -14.71     14.71 o
   2  15  14       24.48       21.43     15.55 o
   3  15  14       68.82       83.10     19.67 o
  -3  16  14       21.73        0.11     16.10 o
  -2  16  14      120.26      118.07     18.11 o
  -1  16  14       37.84       14.88     16.01 o
   0  16  14       14.91       -2.41     21.28 o
   1  16  14       55.78       40.94     18.38 o
   2  16  14       10.11        8.42     19.52 o
   3  16  14       25.54       30.26     18.33 o
  -3  17  14       20.13       -8.04     17.04 o
  -2  17  14       17.51        3.30     19.89 o
  -1  17  14        6.53       13.72     19.14 o
   0  17  14        8.64      -19.41     20.32 o
   1  17  14       10.00       22.85     23.85 o
   2  17  14        0.19       -0.69     18.92 o
  -2  18  14       22.60       25.31     22.07 o
  -1  18  14       22.49       23.62     20.84 o
   0  18  14        0.70        3.76     23.48 o
   1  18  14        2.35      -18.84     23.32 o
   2  18  14        3.97      -16.06     25.70 o
  -2  19  14        0.40       24.11     24.00 o
  -1  19  14      132.88      113.35     22.08 o
   0  19  14        9.95       25.66     25.17 o
   1  19  14        2.99        8.51     24.86 o
  -6   1  15       42.90       15.49     20.83 o
  -5   1  15        9.70        7.79     16.26 o
  -4   1  15      398.82      411.05     27.47 o
  -3   1  15       69.00       72.92     13.88 o
  -2   1  15        7.11        5.51      7.24 o
  -1   1  15       99.05       98.65      9.85 o
   0   1  15      335.63      301.06     13.72 o
   1   1  15        0.47        0.39      7.94 o
   2   1  15      211.37      210.00     14.81 o
   3   1  15        1.71       15.72     11.75 o
   4   1  15      181.16      179.29     21.03 o
   5   1  15        3.82      -16.47     16.47 o
  -6   2  15       12.35       26.42     27.89 o
  -5   2  15        9.80       14.81     14.90 o
  -4   2  15       50.96       42.28     12.66 o
  -3   2  15      535.80      535.24     28.96 o
  -2   2  15        6.07        3.61      7.47 o
  -1   2  15      191.62      174.70     12.73 o
   0   2  15       87.01       91.92      9.14 o
   1   2  15      123.89      114.39     12.65 o
   2   2  15       24.98       31.49     11.18 o
   3   2  15       32.41       34.34     12.75 o
   4   2  15        0.05      -13.94     13.94 o
   5   2  15        0.04       -4.65     18.18 o
  -6   3  15       69.09       82.02     30.45 o
  -5   3  15        1.42       12.33     16.70 o
  -4   3  15        4.19      -12.05     12.05 o
  -3   3  15      250.75      246.06     37.63 o
  -2   3  15       47.67       57.49      8.32 o
  -1   3  15      381.88      370.01     15.76 o
   0   3  15        0.24       -0.04      6.60 o
   1   3  15      291.87      280.96     18.29 o
   2   3  15        3.88        0.26     12.12 o
   3   3  15       45.29       41.08     13.09 o
   4   3  15       16.61       12.56     14.66 o
   5   3  15        0.13       18.60     17.77 o
  -6   4  15       37.18       33.87     17.41 o
  -5   4  15        0.90       28.66     16.76 o
  -4   4  15        7.80       -2.50     13.42 o
  -3   4  15      108.75      118.72     15.73 o
  -2   4  15      211.57      214.46     13.24 o
  -1   4  15      161.09      158.55     12.09 o
   0   4  15      160.90      148.66     12.78 o
   1   4  15      248.19      271.56     17.93 o
   2   4  15       37.24       37.05     11.44 o
   3   4  15       19.40        4.01     11.62 o
   4   4  15       28.70       30.26     15.09 o
   5   4  15       46.48       32.11     19.67 o
  -6   5  15        3.13      -18.71     20.23 o
  -5   5  15        0.09       -0.27     20.46 o
  -4   5  15      122.75       88.01     15.33 o
  -3   5  15       36.33       35.14     12.48 o
  -2   5  15       34.32       32.41      8.10 o
  -1   5  15      422.07      402.06     16.61 o
   0   5  15       38.73       48.06      7.92 o
   1   5  15      135.39      134.19     20.26 o
   2   5  15       44.23       46.90     12.36 o
   3   5  15       13.22        4.34     13.16 o
   4   5  15       70.34       73.59     16.55 o
   5   5  15        8.90        8.82     19.03 o
  -5   6  15        8.55      -17.40     21.68 o
  -4   6  15       14.85       15.32     14.64 o
  -3   6  15      297.71      312.30     23.53 o
  -2   6  15      242.89      218.18     13.73 o
  -1   6  15       20.70       10.89      7.62 o
   0   6  15      293.57      293.42     18.99 o
   1   6  15      137.43      157.53     21.72 o
   2   6  15       38.84       51.18     14.46 o
   3   6  15       35.01       42.05     14.12 o
   4   6  15        0.00        7.94     16.14 o
   5   6  15        1.82      -22.30     24.56 o
  -5   7  15       55.23       29.29     18.60 o
  -4   7  15       70.95      102.91     25.94 o
  -3   7  15        0.31       -0.63     12.73 o
  -2   7  15      173.85      189.50     13.88 o
  -1   7  15      739.20      692.66     22.04 o
   0   7  15        2.56       -1.96      9.68 o
   1   7  15      141.19      159.46     19.39 o
   2   7  15      101.91       95.43     15.38 o
   3   7  15       17.10       17.51     13.64 o
   4   7  15       15.22       23.04     17.23 o
   5   7  15        0.01        7.83     22.64 o
  -5   8  15       13.03       -0.61     18.77 o
  -4   8  15       11.09       31.90     14.80 o
  -3   8  15       67.44       66.71     15.71 o
  -2   8  15        0.01       17.23     10.78 o
  -1   8  15       48.31       45.71      8.86 o
   0   8  15      192.88      219.90     19.91 o
   1   8  15       24.89       19.27     12.16 o
   2   8  15      361.89      338.80     29.40 o
   3   8  15        6.39       10.77     14.44 o
   4   8  15       22.19       26.20     22.60 o
   5   8  15        8.53       30.72     25.92 o
  -5   9  15        7.05      -10.69     19.73 o
  -4   9  15       51.69       56.84     18.02 o
  -3   9  15        0.02       10.97     21.68 o
  -2   9  15      190.50      189.49     16.21 o
  -1   9  15      455.58      444.25     18.84 o
   0   9  15        9.33       -0.12     11.17 o
   1   9  15       19.49       10.26     11.46 o
   2   9  15       34.25       13.25     17.23 o
   3   9  15       75.45       64.40     16.55 o
   4   9  15        0.04        3.81     22.20 o
  -5  10  15        8.61      -16.84     21.82 o
  -4  10  15      118.03      110.17     33.13 o
  -3  10  15      165.25      173.84     21.28 o
  -2  10  15        1.82        8.73     11.19 o
  -1  10  15       25.56       34.72     11.95 o
   0  10  15       47.53       45.76     12.72 o
   1  10  15      567.56      485.65     27.26 o
   2  10  15        1.00        6.42     16.53 o
   3  10  15       30.55       27.52     24.40 o
   4  10  15       14.85       22.02     18.37 o
  -5  11  15       11.82       35.02     21.17 o
  -4  11  15        3.64       22.26     19.00 o
  -3  11  15      109.32       91.52     49.57 o
  -2  11  15        3.37        4.91     18.54 o
  -1  11  15       65.60       77.94     11.75 o
   0  11  15       36.77       51.96     13.98 o
   1  11  15       55.61       21.20     13.21 o
   2  11  15       71.68      104.20     22.55 o
   3  11  15       90.62       90.75     19.22 o
   4  11  15        2.20       -1.65     18.39 o
  -5  12  15        3.89       -0.20     23.24 o
  -4  12  15       16.86       23.57     19.08 o
  -3  12  15       77.47      104.14     21.56 o
  -2  12  15       30.04       10.82     12.85 o
  -1  12  15       31.56       26.31     10.51 o
   0  12  15        2.05        1.88     10.76 o
   1  12  15      109.62      105.01     21.97 o
   2  12  15        4.17        5.01     19.12 o
   3  12  15       32.31       32.38     17.83 o
   4  12  15        0.01       15.85     19.99 o
  -4  13  15        6.49       16.07     19.92 o
  -3  13  15      154.85      159.90     20.13 o
  -2  13  15       28.75       18.96     12.70 o
  -1  13  15        9.89       12.22     10.51 o
   0  13  15      239.66      211.08     21.69 o
   1  13  15       51.10       59.81     16.26 o
   2  13  15      109.45      130.00     19.88 o
   3  13  15        6.79        8.00     16.40 o
   4  13  15        5.45        9.30     17.04 o
  -4  14  15        2.25       14.23     21.48 o
  -3  14  15        9.26        2.85     15.58 o
  -2  14  15       76.00       46.57     14.58 o
  -1  14  15       58.35       72.62     14.99 o
   0  14  15       18.74       -2.43     12.43 o
   1  14  15       17.47       27.89     14.75 o
   2  14  15       85.10      111.91     19.30 o
   3  14  15        5.31        8.14     17.23 o
  -4  15  15        6.45       38.64     43.11 o
  -3  15  15        2.47       24.08     16.33 o
  -2  15  15        5.06       -4.34     16.76 o
  -1  15  15       13.57       22.75     15.28 o
   0  15  15        8.90       21.35     14.28 o
   1  15  15        0.34        9.49     14.72 o
   2  15  15        0.24      -15.37     15.37 o
   3  15  15        4.41        6.92     17.85 o
  -3  16  15        5.12      -12.17     17.07 o
  -2  16  15       35.35       25.39     20.32 o
  -1  16  15       17.75       -0.95     16.70 o
   0  16  15        2.82        4.32     14.08 o
   1  16  15        0.38       -9.62     18.90 o
   2  16  15        0.25       -1.14     16.51 o
   3  16  15       50.25       55.67     18.97 o
  -3  17  15        7.36      -13.00     32.93 o
  -2  17  15        6.43        7.49     23.53 o
  -1  17  15        0.79        6.56     17.36 o
   0  17  15        5.04       15.19     22.85 o
   1  17  15        2.02       13.13     19.86 o
   2  17  15        6.01       24.85     19.86 o
  -2  18  15        1.05        8.51     25.70 o
  -1  18  15       15.51       19.44     20.17 o
   0  18  15        1.74      -10.42     26.34 o
   1  18  15        1.20       21.10     27.02 o
  -1  19  15       15.92       38.62     41.04 o
   0  19  15        0.84        1.57     27.12 o
  -6   0  16        5.20       -1.46     29.96 o
  -5   0  16       20.43        0.73     23.87 o
  -4   0  16      194.82      190.48     30.45 o
  -3   0  16      167.41      195.11     28.50 o
  -2   0  16      128.09      123.65     15.67 o
  -1   0  16      588.64      558.00     28.74 o
   0   0  16      316.47      274.12     18.25 o
   1   0  16        6.49        3.65     17.29 o
   2   0  16       77.94       88.11     15.28 o
   3   0  16      267.86      290.35     42.87 o
   4   0  16        2.87       -6.33     25.82 o
   5   0  16        7.49        3.65     36.29 o
  -6   1  16        6.94       35.43     19.69 o
  -5   1  16        3.09      -15.84     16.32 o
  -4   1  16       17.36        3.91     14.73 o
  -3   1  16       44.53       50.55     12.90 o
  -2   1  16       21.20       22.93      8.55 o
  -1   1  16        9.37       22.21      8.73 o
   0   1  16       22.99       35.50      7.37 o
   1   1  16        5.53       -2.31      9.85 o
   2   1  16       68.04       53.03     12.10 o
   3   1  16      221.73      221.51     21.49 o
   4   1  16       87.28       95.33     17.81 o
   5   1  16       10.74       36.52     31.30 o
  -6   2  16        2.49       -0.97     29.23 o
  -5   2  16        0.26       -6.73     16.01 o
  -4   2  16       56.83       39.41     24.24 o
  -3   2  16       49.16       28.85     12.20 o
  -2   2  16       88.42      101.25     10.90 o
  -1   2  16       76.06       80.58     16.31 o
   0   2  16      103.49      126.04     12.45 o
   1   2  16        2.68        8.31      8.81 o
   2   2  16      250.47      276.80     21.05 o
   3   2  16      105.06       92.65     15.29 o
   4   2  16        1.30       12.86     14.71 o
   5   2  16       66.95       31.21     19.13 o
  -6   3  16       23.80       37.87     55.66 o
  -5   3  16       41.85       30.33     15.73 o
  -4   3  16        0.08      -11.76     13.63 o
  -3   3  16        4.55        5.26     11.48 o
  -2   3  16       27.61       31.75      8.53 o
  -1   3  16      568.01      543.56     18.82 o
   0   3  16      319.17      326.16     15.02 o
   1   3  16       22.69       31.21      9.64 o
   2   3  16       75.58       85.53     14.47 o
   3   3  16      325.80      348.78     24.65 o
   4   3  16        8.15       41.92     15.52 o
   5   3  16        3.50        4.51     19.58 o
  -6   4  16        0.64       17.97     20.18 o
  -5   4  16       32.09       50.05     22.90 o
  -4   4  16        0.57       -9.89     14.21 o
  -3   4  16       90.06      105.12     15.91 o
  -2   4  16        6.29        6.69      9.74 o
  -1   4  16      216.60      187.67     13.09 o
   0   4  16      155.87      181.36     12.52 o
   1   4  16       63.96       62.62     11.24 o
   2   4  16      813.47      842.27     33.31 o
   3   4  16       17.39       15.93     14.01 o
   4   4  16       13.63       12.43     16.08 o
   5   4  16       88.42       66.04     20.14 o
  -5   5  16       19.57       -9.86     16.02 o
  -4   5  16        5.43       17.87     15.06 o
  -3   5  16       25.97       29.78     12.02 o
  -2   5  16       24.55       18.34     13.13 o
  -1   5  16       60.02       39.09      8.47 o
   0   5  16        0.00       -3.18      9.87 o
   1   5  16      283.44      313.77     20.29 o
   2   5  16      258.50      233.62     38.85 o
   3   5  16        9.60       16.26     13.66 o
   4   5  16        3.38       -6.33     15.59 o
   5   5  16        6.34      -15.13     18.56 o
  -5   6  16        3.00        2.82     17.96 o
  -4   6  16        1.31       -4.55     14.80 o
  -3   6  16       71.51       57.70     13.90 o
  -2   6  16     1981.15     2003.45     64.18 o
  -1   6  16       73.97       63.54      9.62 o
   0   6  16        0.12       -4.52     17.49 o
   1   6  16       80.08       88.42     13.29 o
   2   6  16      626.88      552.70     36.34 o
   3   6  16        3.66       -9.32     13.51 o
   4   6  16       13.52        2.49     15.51 o
   5   6  16       98.79      145.01     22.76 o
  -5   7  16       75.93      110.98     21.50 o
  -4   7  16        4.46       30.66     16.45 o
  -3   7  16      211.52      185.13     20.77 o
  -2   7  16     4033.87     4092.99     68.39 o
  -1   7  16        1.62       11.82      8.50 o
   0   7  16       95.31       97.72     13.52 o
   1   7  16      143.69      163.90     17.30 o
   2   7  16       11.12       -5.06     15.88 o
   3   7  16       23.99        5.76     14.37 o
   4   7  16       20.53       21.20     17.23 o
   5   7  16        0.71       13.21     26.44 o
  -5   8  16        7.13       -8.58     19.38 o
  -4   8  16       35.96       30.35     18.76 o
  -3   8  16       53.08       53.82     15.41 o
  -2   8  16       80.50      100.37     13.90 o
  -1   8  16      111.87      126.82     11.79 o
   0   8  16        1.74        5.44     11.56 o
   1   8  16       35.10       41.99     11.78 o
   2   8  16       76.07       57.17     18.31 o
   3   8  16       14.09        2.40     14.98 o
   4   8  16        0.43       26.18     18.65 o
  -5   9  16        3.42       -9.50     21.79 o
  -4   9  16       13.77       39.34     28.74 o
  -3   9  16      510.23      525.02     32.16 o
  -2   9  16        2.14        5.77     11.02 o
  -1   9  16       63.61       83.66     10.96 o
   0   9  16        6.21        7.73     11.69 o
   1   9  16        1.62       14.30     12.72 o
   2   9  16       86.74       85.28     19.97 o
   3   9  16       71.91       79.65     17.46 o
   4   9  16       12.08       23.27     18.80 o
  -5  10  16        0.00       -3.44     23.26 o
  -4  10  16        5.00       34.37     18.31 o
  -3  10  16     1279.09     1351.30     50.02 o
  -2  10  16        1.11       -9.44     11.30 o
  -1  10  16       69.29       72.63     14.77 o
   0  10  16        0.09      -12.33     12.74 o
   1  10  16        6.57        4.10     13.06 o
   2  10  16      127.53      142.22     24.56 o
   3  10  16        7.38       14.43     16.26 o
   4  10  16       21.90       26.62     20.07 o
  -5  11  16       32.83       63.14     23.26 o
  -4  11  16       16.04       12.25     19.04 o
  -3  11  16      100.07      111.56     19.98 o
  -2  11  16        0.00       13.11     12.39 o
  -1  11  16       49.23       70.11     12.16 o
   0  11  16        0.10        3.85     13.09 o
   1  11  16       49.34       36.23     15.01 o
   2  11  16        3.25       -0.66     23.99 o
   3  11  16      135.04      121.98     57.49 o
   4  11  16       33.68       38.24     20.68 o
  -4  12  16        4.55       -9.05     20.13 o
  -3  12  16       30.58       11.95     17.38 o
  -2  12  16       84.95       94.81     15.09 o
  -1  12  16        0.10       -5.14     10.31 o
   0  12  16       27.87       19.29     14.66 o
   1  12  16       34.49       39.55     19.37 o
   2  12  16      114.07      128.81     37.15 o
   3  12  16        1.78       -4.38     21.70 o
   4  12  16       21.54       18.89     20.91 o
  -4  13  16      129.45       98.03     28.50 o
  -3  13  16       52.27       66.90     25.94 o
  -2  13  16       62.72       31.24     13.91 o
  -1  13  16        0.00       -2.41     11.81 o
   0  13  16        6.43        4.38     12.29 o
   1  13  16       48.83       35.42     16.47 o
   2  13  16       17.38       23.58     22.90 o
   3  13  16      171.98      218.73     31.43 o
  -4  14  16      146.17      177.64     25.92 o
  -3  14  16        2.36       12.27     22.41 o
  -2  14  16       68.50       47.47     41.77 o
  -1  14  16      104.15      128.35     17.30 o
   0  14  16       38.58       32.64     13.15 o
   1  14  16       60.28       48.38     17.03 o
   2  14  16       11.80       27.04     17.39 o
   3  14  16        3.39        7.45     17.15 o
  -3  15  16       15.81       18.62     20.04 o
  -2  15  16        4.70        3.78     19.94 o
  -1  15  16       60.61       57.99     17.72 o
   0  15  16       25.86       32.54     13.92 o
   1  15  16       43.69       54.60     18.10 o
   2  15  16       30.05       25.69     16.82 o
   3  15  16       18.73        6.20     17.35 o
  -3  16  16       25.52       18.21     23.03 o
  -2  16  16       43.02       28.98     22.22 o
  -1  16  16        3.89        8.93     18.05 o
   0  16  16        0.39      -11.92     15.73 o
   1  16  16       32.78       28.40     17.30 o
   2  16  16       38.84       53.74     19.21 o
  -2  17  16        1.20       14.18     21.95 o
  -1  17  16        8.42       10.15     18.13 o
   0  17  16        7.57       38.34     25.06 o
   1  17  16       12.57       -4.08     20.31 o
   2  17  16        0.23        0.65     20.21 o
  -2  18  16       12.69       23.02     24.11 o
  -1  18  16       15.77       63.64     32.88 o
   0  18  16        1.34        1.02     24.66 o
   1  18  16        3.78       -7.65     28.32 o
  -5   1  17        4.43        8.10     16.62 o
  -4   1  17        7.98       -5.01     15.05 o
  -3   1  17       22.11       38.73     13.38 o
  -2   1  17        0.17        2.58      8.53 o
  -1   1  17      592.13      566.94     20.31 o
   0   1  17       67.73       66.27      8.81 o
   1   1  17        8.24       13.17     14.04 o
   2   1  17       18.24       14.80     15.03 o
   3   1  17       80.53       89.55     22.04 o
   4   1  17        0.88       17.76     20.07 o
   5   1  17        3.61       -6.67     23.25 o
  -5   2  17        4.69       -0.98     18.24 o
  -4   2  17       57.68       49.72     15.24 o
  -3   2  17       18.87       26.96     13.26 o
  -2   2  17       44.82       71.65      9.57 o
  -1   2  17        0.08        4.63      7.94 o
   0   2  17      151.84      143.56     11.63 o
   1   2  17      129.53      155.02     16.28 o
   2   2  17       22.76       -0.72     14.98 o
   3   2  17        0.16        2.52     13.17 o
   4   2  17        4.39       10.31     20.46 o
   5   2  17        9.48       38.66     26.04 o
  -5   3  17        3.75       16.13     36.54 o
  -4   3  17       80.97       63.62     16.12 o
  -3   3  17        5.49        4.73     27.16 o
  -2   3  17        1.21       -4.66      8.58 o
  -1   3  17     1076.90     1086.98     27.50 o
   0   3  17        1.45        6.90     10.06 o
   1   3  17       70.94       75.10     11.72 o
   2   3  17      483.47      463.34     33.90 o
   3   3  17      146.18      146.50     19.12 o
   4   3  17        0.50      -15.38     15.38 o
   5   3  17        5.48       35.84     25.95 o
  -5   4  17        4.38       13.43     17.90 o
  -4   4  17        3.58       -3.98     21.68 o
  -3   4  17       93.29      102.37     20.58 o
  -2   4  17       46.14       45.27     10.75 o
  -1   4  17       20.99       19.72      8.81 o
   0   4  17      107.22      130.29     21.01 o
   1   4  17        8.84       12.79     10.34 o
   2   4  17        2.21       14.81     15.30 o
   3   4  17       51.89       31.48     14.48 o
   4   4  17       30.94       18.68     16.53 o
   5   4  17        1.25        0.84     19.47 o
  -5   5  17       23.97       -1.78     18.67 o
  -4   5  17        5.46       21.74     33.49 o
  -3   5  17       12.75       23.20     14.05 o
  -2   5  17       57.74       57.92     13.13 o
  -1   5  17       93.98       88.95     10.81 o
   0   5  17      461.01      490.82     23.78 o
   1   5  17       79.47       79.13     12.97 o
   2   5  17       11.23        2.45     15.59 o
   3   5  17        5.81        2.60     13.39 o
   4   5  17       22.09       27.93     16.94 o
   5   5  17        6.13       15.87     20.77 o
  -5   6  17        3.44      -13.14     18.85 o
  -4   6  17        0.00      -12.06     16.22 o
  -3   6  17        1.00       -7.82     13.11 o
  -2   6  17       13.82       -5.11     10.57 o
  -1   6  17       45.09       29.92      8.76 o
   0   6  17      158.42      193.47     17.81 o
   1   6  17       17.88       17.90     11.81 o
   2   6  17       53.10       39.48     17.44 o
   3   6  17       29.36       42.84     15.36 o
   4   6  17        1.95      -13.75     16.48 o
  -5   7  17       13.85       -4.85     20.14 o
  -4   7  17       24.80       -9.43     16.28 o
  -3   7  17       11.39        2.83     14.45 o
  -2   7  17        2.62       -1.56     10.93 o
  -1   7  17       25.12       32.13      9.94 o
   0   7  17       12.34        5.21     11.46 o
   1   7  17       16.91       17.28     12.35 o
   2   7  17       96.00       83.09     19.80 o
   3   7  17        6.62       13.74     15.48 o
   4   7  17        3.64      -10.53     31.16 o
  -5   8  17        1.45       10.95     19.71 o
  -4   8  17        5.05       19.45     16.70 o
  -3   8  17       43.72       63.88     15.60 o
  -2   8  17       28.95       23.33     11.81 o
  -1   8  17        0.23       -9.28      9.28 o
   0   8  17        0.54        0.95     12.06 o
   1   8  17      343.18      340.47     22.99 o
   2   8  17        7.17       13.22     23.26 o
   3   8  17       18.88       20.91     16.96 o
   4   8  17       10.54       16.04     18.56 o
  -5   9  17        1.38        2.52     57.73 o
  -4   9  17        0.93        1.24     27.04 o
  -3   9  17      164.41      161.98     26.43 o
  -2   9  17      181.31      165.42     16.83 o
  -1   9  17       10.91       11.94     12.62 o
   0   9  17       37.20       29.05     13.46 o
   1   9  17        4.37       -9.56     13.43 o
   2   9  17      121.86       92.96     23.20 o
   3   9  17        4.65       22.24     15.83 o
   4   9  17        0.09        0.58     19.67 o
  -5  10  17        4.42      -37.21     38.73 o
  -4  10  17       12.50       22.55     20.31 o
  -3  10  17      850.20      792.38     38.36 o
  -2  10  17       44.81       25.51     12.29 o
  -1  10  17       14.96       20.28     13.45 o
   0  10  17        3.68        1.10     12.58 o
   1  10  17        0.00        7.02     13.20 o
   2  10  17       82.89       83.37     24.71 o
   3  10  17        3.34       23.75     21.36 o
   4  10  17        7.28       30.29     19.12 o
  -4  11  17       36.76       47.62     20.52 o
  -3  11  17        0.60      -13.76     36.66 o
  -2  11  17       22.77       32.36     13.02 o
  -1  11  17       84.76       59.98     14.72 o
   0  11  17       23.91       20.28     16.49 o
   1  11  17        8.86       -5.69     14.69 o
   2  11  17        1.76       10.40     20.19 o
   3  11  17       44.09       44.52     22.29 o
   4  11  17       22.65       33.36     22.16 o
  -4  12  17        2.31       14.08     36.05 o
  -3  12  17        4.43        2.48     18.34 o
  -2  12  17      190.75      161.32     19.48 o
  -1  12  17       44.02       51.36     12.50 o
   0  12  17        3.54       -3.10     14.96 o
   1  12  17        8.53      -18.74     19.11 o
   2  12  17       39.88       20.56     21.68 o
   3  12  17       71.76      130.67     34.59 o
  -4  13  17       17.20       11.66     22.99 o
  -3  13  17        2.06      -15.42     18.12 o
  -2  13  17       46.82       18.62     19.00 o
  -1  13  17       85.11      114.38     14.67 o
   0  13  17        1.69        0.74     12.90 o
   1  13  17       53.18       57.39     24.28 o
   2  13  17        0.14       15.52     22.85 o
   3  13  17        0.77      -12.78     35.44 o
  -3  14  17        4.00       19.70     29.72 o
  -2  14  17        0.02        3.05     20.59 o
  -1  14  17        0.02       -3.14     13.65 o
   0  14  17       49.02       34.83     14.45 o
   1  14  17       25.44       35.62     18.07 o
   2  14  17        0.54        1.16     17.62 o
   3  14  17       34.48       47.33     20.37 o
  -3  15  17       18.44       34.34     20.41 o
  -2  15  17       25.17       24.51     20.41 o
  -1  15  17        1.07       19.81     15.44 o
   0  15  17        0.29       -1.56     14.12 o
   1  15  17        4.33       -1.20     16.63 o
   2  15  17       72.29       81.18     20.38 o
  -3  16  17       44.59       15.30     24.32 o
  -2  16  17       15.74      -20.62     21.62 o
  -1  16  17       27.28       12.94     19.50 o
   0  16  17        5.26      -14.58     17.14 o
   1  16  17        6.92       12.54     17.85 o
   2  16  17      103.54      122.18     22.09 o
  -2  17  17       22.57        0.00     23.58 o
  -1  17  17        6.05       -2.23     34.83 o
   0  17  17        3.22        0.91     24.68 o
   1  17  17        7.69       16.23     21.78 o
  -1  18  17        2.58       -8.97     28.62 o
   0  18  17        0.16       -2.80     27.86 o
  -5   0  18        0.02      -24.85     24.85 o
  -4   0  18        4.66        6.09     22.41 o
  -3   0  18      104.97      132.27     28.26 o
  -2   0  18       58.11       94.65     25.70 o
  -1   0  18       43.30       38.89     20.46 o
   0   0  18      609.98      553.01     28.11 o
   1   0  18       24.57       20.22     19.97 o
   2   0  18      704.37      726.61     59.68 o
   3   0  18      384.96      392.17     46.04 o
   4   0  18        1.93      -27.28     27.28 o
   5   0  18        0.99      -14.86     39.22 o
  -5   1  18        1.81      -16.27     17.82 o
  -4   1  18       30.24       11.60     16.44 o
  -3   1  18       11.64       22.35     14.44 o
  -2   1  18       10.10       16.15      9.58 o
  -1   1  18        1.27       -0.58      8.44 o
   0   1  18      318.84      302.69     15.49 o
   1   1  18      545.54      573.02     35.05 o
   2   1  18      108.10      111.00     20.91 o
   3   1  18       78.82       75.75     20.22 o
   4   1  18        2.43       12.01     22.56 o
   5   1  18        2.50       -3.12     42.51 o
  -5   2  18        0.65        2.90     18.24 o
  -4   2  18        0.26       -3.17     17.48 o
  -3   2  18      102.59      122.85     17.85 o
  -2   2  18        0.24      -10.57     10.57 o
  -1   2  18       66.01       53.96      9.59 o
   0   2  18        8.83       11.39     10.11 o
   1   2  18       22.80       17.79     15.57 o
   2   2  18      189.76      214.58     46.16 o
   3   2  18       27.74       21.91     22.29 o
   4   2  18        0.81      -14.88     23.26 o
  -5   3  18       98.83      103.69     26.43 o
  -4   3  18       19.52       25.47     16.42 o
  -3   3  18        0.97       31.25     14.27 o
  -2   3  18       19.99       23.08     11.02 o
  -1   3  18      537.43      560.73     21.40 o
   0   3  18       22.57       35.41     10.59 o
   1   3  18       73.87       71.01     16.53 o
   2   3  18      839.09      872.38     45.77 o
   3   3  18       24.45       26.84     15.86 o
   4   3  18        4.99        2.69     22.07 o
  -5   4  18       17.21       -4.05     18.66 o
  -4   4  18        0.18      -12.84     14.88 o
  -3   4  18      100.37       95.70     16.30 o
  -2   4  18       36.11       51.93     11.21 o
  -1   4  18       73.23       74.60     10.43 o
   0   4  18       35.34       49.69     12.52 o
   1   4  18       44.22       53.61     12.24 o
   2   4  18        3.17       31.37     19.04 o
   3   4  18       18.63       21.14     14.75 o
   4   4  18       62.21       53.64     18.27 o
  -5   5  18       17.16       -1.31     20.15 o
  -4   5  18       49.04       51.95     18.29 o
  -3   5  18        0.48       13.06     14.88 o
  -2   5  18       46.94       49.79     11.37 o
  -1   5  18       78.28      102.86     11.18 o
   0   5  18        3.46        0.77     11.06 o
   1   5  18       32.23       37.85     12.31 o
   2   5  18        8.49      -13.62     16.28 o
   3   5  18        6.51       11.00     14.79 o
   4   5  18       37.03       44.20     18.92 o
  -5   6  18        0.07        6.51     30.57 o
  -4   6  18        2.13      -21.61     25.82 o
  -3   6  18       17.08       29.13     15.13 o
  -2   6  18        0.28        7.10     13.50 o
  -1   6  18        3.52       -6.21      9.56 o
   0   6  18       71.47       63.06     13.01 o
   1   6  18     1106.69     1078.61     36.98 o
   2   6  18       10.24       11.16     18.08 o
   3   6  18       52.42       55.65     17.41 o
   4   6  18        2.63       17.92     18.21 o
  -5   7  18        0.24       -7.08     21.13 o
  -4   7  18        1.59       15.83     17.05 o
  -3   7  18        2.06        2.05     16.21 o
  -2   7  18      195.50      214.35     18.48 o
  -1   7  18       21.35        7.58     11.66 o
   0   7  18        0.22      -10.40     11.49 o
   1   7  18      192.45      157.52     34.08 o
   2   7  18       14.26        4.56     18.06 o
   3   7  18       30.08       16.67     22.07 o
   4   7  18        9.10       44.88     19.96 o
  -5   8  18        9.98        9.19     21.39 o
  -4   8  18        0.16       -4.98     19.10 o
  -3   8  18       24.34        0.25     28.38 o
  -2   8  18       53.76       64.69     13.63 o
  -1   8  18       16.94       14.19     12.60 o
   0   8  18       75.98       60.37     14.43 o
   1   8  18        3.34      -12.62     12.62 o
   2   8  18      108.46      107.16     23.75 o
   3   8  18        0.25       11.23     15.89 o
   4   8  18       21.37       19.44     19.11 o
  -5   9  18        8.19       -2.61     24.27 o
  -4   9  18        1.15       12.34     19.39 o
  -3   9  18      298.87      333.38     48.11 o
  -2   9  18        0.08       -8.48     12.50 o
  -1   9  18       25.22       25.15     14.28 o
   0   9  18       23.54       20.24     13.86 o
   1   9  18       22.60       14.06     14.01 o
   2   9  18      100.46      108.79     22.53 o
   3   9  18        5.65       23.30     27.04 o
   4   9  18       26.40       33.31     23.27 o
  -4  10  18        0.87       14.62     21.26 o
  -3  10  18       26.97       15.93     17.67 o
  -2  10  18      105.05       92.94     22.42 o
  -1  10  18        0.10        1.29     14.58 o
   0  10  18      457.55      454.57     27.74 o
   1  10  18       36.09       25.64     14.13 o
   2  10  18       50.92       85.79     34.10 o
   3  10  18        2.51        0.64     22.04 o
   4  10  18        0.40       38.39     20.80 o
  -4  11  18        1.89        7.55     22.20 o
  -3  11  18       19.69       15.86     18.30 o
  -2  11  18      191.77      191.28     19.43 o
  -1  11  18      113.49      101.66     17.99 o
   0  11  18        6.61        9.72     15.02 o
   1  11  18       47.13       50.21     14.53 o
   2  11  18        0.15        3.90     20.32 o
   3  11  18        0.70       -7.25     23.58 o
  -4  12  18       36.65       35.29     53.22 o
  -3  12  18        2.39       -5.85     26.43 o
  -2  12  18      116.66       92.91     20.81 o
  -1  12  18       45.00       56.64     13.23 o
   0  12  18        0.15       -9.03     16.30 o
   1  12  18        2.39        2.47     23.14 o
   2  12  18       16.26       35.04     23.85 o
   3  12  18       54.56       31.43     25.38 o
  -4  13  18       19.25      -37.76     37.76 o
  -3  13  18       34.36       44.74     20.54 o
  -2  13  18        1.11       -5.76     20.83 o
  -1  13  18        0.90        1.54     12.42 o
   0  13  18        8.85       14.71     14.37 o
   1  13  18       19.41      -13.67     21.01 o
   2  13  18        1.47       18.88     24.37 o
   3  13  18      190.14      208.47     44.45 o
  -3  14  18        7.88      -10.12     22.34 o
  -2  14  18       23.79       26.19     29.84 o
  -1  14  18       17.58       19.60     13.89 o
   0  14  18       56.25       69.04     15.55 o
   1  14  18        6.53       19.45     18.22 o
   2  14  18       78.19       70.35     19.97 o
  -3  15  18       17.85       31.84     21.53 o
  -2  15  18       33.27       46.03     22.39 o
  -1  15  18       27.44       14.52     22.78 o
   0  15  18        2.97       -8.34     14.90 o
   1  15  18       11.95        0.90     17.80 o
   2  15  18       17.37        1.92     18.48 o
  -2  16  18       58.44       13.69     43.97 o
  -1  16  18        0.00      -12.06     22.91 o
   0  16  18        0.61       -5.36     16.87 o
   1  16  18        0.09       23.58     19.27 o
  -1  17  18        2.34       14.95     24.43 o
   0  17  18        2.66        1.51     20.10 o
  -5   1  19       76.62      102.27     35.32 o
  -4   1  19       12.15       27.54     20.58 o
  -3   1  19        0.50      -16.71     16.71 o
  -2   1  19        0.43        6.69     11.24 o
  -1   1  19      302.10      321.65     17.14 o
   0   1  19        0.13        0.73     10.71 o
   1   1  19      143.17      170.22     24.00 o
   2   1  19       52.14       72.69     17.96 o
   3   1  19       66.37       93.76     21.27 o
   4   1  19        2.57      -19.09     23.84 o
  -5   2  19       11.21       16.00     20.93 o
  -4   2  19      165.45      157.03     31.30 o
  -3   2  19        0.62      -11.01     15.30 o
  -2   2  19       22.91       29.38     13.07 o
  -1   2  19        9.73       27.95      9.49 o
   0   2  19      104.20       99.92     13.58 o
   1   2  19       17.27       37.76     16.71 o
   2   2  19       85.98       79.33     23.14 o
   3   2  19       14.72       26.89     19.12 o
   4   2  19       29.60       43.97     23.42 o
  -5   3  19        0.09      -13.02     20.06 o
  -4   3  19       92.37      105.60     19.72 o
  -3   3  19       28.36       27.11     16.26 o
  -2   3  19       61.19       64.99     12.62 o
  -1   3  19       11.97        7.65      9.44 o
   0   3  19      280.94      297.35     20.03 o
   1   3  19        2.43       17.23     16.07 o
   2   3  19      343.55      316.00     32.15 o
   3   3  19       28.70       40.71     20.73 o
   4   3  19        5.23       -2.34     22.74 o
  -5   4  19        1.21       21.99     21.56 o
  -4   4  19       36.03       57.15     19.02 o
  -3   4  19       14.05       33.66     27.04 o
  -2   4  19       77.37       71.56     12.45 o
  -1   4  19       58.31       68.42     11.01 o
   0   4  19        9.11       15.06     11.72 o
   1   4  19       98.46      111.24     22.09 o
   2   4  19        1.05        8.39     17.14 o
   3   4  19        0.01       -7.40     14.28 o
   4   4  19       72.53       88.83     24.41 o
  -5   5  19        3.01      -20.41     20.41 o
  -4   5  19        5.68        4.48     16.58 o
  -3   5  19       15.60        6.31     18.39 o
  -2   5  19        0.16        3.18     11.90 o
  -1   5  19       26.16       51.11     10.10 o
   0   5  19       41.57       49.26     14.57 o
   1   5  19       76.44       81.65     14.49 o
   2   5  19        9.35       -0.93     17.48 o
   3   5  19        1.25       -6.12     16.13 o
   4   5  19        5.98       -8.76     19.23 o
  -5   6  19        5.51       20.82     22.30 o
  -4   6  19       49.21       42.82     19.78 o
  -3   6  19      170.25      200.08     23.97 o
  -2   6  19        0.12        1.72     12.37 o
  -1   6  19       43.31       45.37     13.44 o
   0   6  19       23.38       31.24     13.40 o
   1   6  19       15.84       10.04     13.45 o
   2   6  19        0.57        4.18     18.60 o
   3   6  19       13.71        8.78     16.43 o
   4   6  19        7.46       -3.88     18.16 o
  -5   7  19        0.96       -7.15     21.44 o
  -4   7  19        0.36       -0.50     23.63 o
  -3   7  19      166.97      171.65     21.51 o
  -2   7  19        0.09        1.18     12.85 o
  -1   7  19       43.69       46.40     13.43 o
   0   7  19        0.17        6.59     13.06 o
   1   7  19      205.59      219.91     20.88 o
   2   7  19        0.02       11.47     19.73 o
   3   7  19        0.79       -8.52     20.84 o
   4   7  19        2.85        9.05     18.64 o
  -4   8  19       20.52       11.81     19.61 o
  -3   8  19       14.70       42.01     17.97 o
  -2   8  19       12.73       10.10     13.42 o
  -1   8  19       36.76       62.79     14.73 o
   0   8  19       19.94       12.74     13.72 o
   1   8  19       37.24       59.26     14.77 o
   2   8  19        7.17        6.54     26.19 o
   3   8  19        2.03      -16.65     21.96 o
   4   8  19        1.95        6.68     20.13 o
  -4   9  19       57.84       64.00     29.96 o
  -3   9  19      240.57      260.80     26.42 o
  -2   9  19      190.03      210.45     28.59 o
  -1   9  19       10.63        7.52     14.77 o
   0   9  19        8.24        7.62     14.19 o
   1   9  19      133.27      129.17     18.76 o
   2   9  19       84.57       80.98     22.73 o
   3   9  19       13.75       38.89     23.48 o
  -4  10  19       10.72        9.93     21.94 o
  -3  10  19        0.18       28.41     18.72 o
  -2  10  19       31.04       26.85     29.11 o
  -1  10  19       29.56       40.79     15.93 o
   0  10  19      224.87      214.29     26.94 o
   1  10  19        5.67       17.39     15.87 o
   2  10  19       60.45       48.77     24.14 o
   3  10  19        4.29        3.91     24.00 o
  -4  11  19        0.26       16.77     22.09 o
  -3  11  19        4.39       29.24     18.43 o
  -2  11  19        0.79       -0.55     23.26 o
  -1  11  19        6.61       27.14     15.71 o
   0  11  19        0.30      -16.26     16.26 o
   1  11  19       67.49       71.98     22.82 o
   2  11  19       22.22       16.57     23.33 o
   3  11  19        9.34        1.97     42.02 o
  -4  12  19        1.36       29.98     67.84 o
  -3  12  19       26.44       35.56     20.84 o
  -2  12  19       71.21       62.56     21.18 o
  -1  12  19        4.80        6.84     13.49 o
   0  12  19       29.14       30.95     22.33 o
   1  12  19       26.97       12.75     23.08 o
   2  12  19       32.65       87.81     27.56 o
   3  12  19       13.27       10.25     32.28 o
  -3  13  19       25.22      -20.35     20.88 o
  -2  13  19       26.03       10.87     36.05 o
  -1  13  19       19.15       18.94     13.99 o
   0  13  19        0.50        8.89     14.37 o
   1  13  19       11.18       -0.12     23.34 o
   2  13  19        0.36       16.15     24.07 o
  -3  14  19        0.41       -4.63     31.67 o
  -2  14  19       33.09      -20.98     22.53 o
  -1  14  19       22.22        9.41     18.67 o
   0  14  19       16.64        9.14     15.06 o
   1  14  19       28.96       45.34     20.57 o
   2  14  19       70.67       75.45     22.02 o
  -2  15  19        1.48       11.68     25.06 o
  -1  15  19       14.92       31.84     27.04 o
   0  15  19        3.32      -10.42     15.77 o
   1  15  19        4.39       13.21     18.42 o
  -1  16  19        0.04        3.25     25.85 o
   0  16  19        0.08       -7.56     16.42 o
   1  16  19       45.00       34.14     19.05 o
  -5   0  20        5.67      -11.45     29.72 o
  -4   0  20        5.20        1.95     27.77 o
  -3   0  20      130.55      141.77     31.91 o
  -2   0  20      106.21      102.79     25.09 o
  -1   0  20      665.71      653.27     32.93 o
   0   0  20      447.81      464.52     43.85 o
   1   0  20        0.01       19.00     24.60 o
   2   0  20      456.63      417.75     49.69 o
   3   0  20      227.75      196.33     39.95 o
   4   0  20       52.17       31.91     33.86 o
  -5   1  20       48.74       30.41     22.98 o
  -4   1  20       28.04        3.10     19.80 o
  -3   1  20        0.49       15.11     23.63 o
  -2   1  20        0.40       19.89     15.99 o
  -1   1  20        5.03        5.32     10.06 o
   0   1  20        5.95       -3.15     11.10 o
   1   1  20      365.27      430.52     32.53 o
   2   1  20        9.08       15.25     17.82 o
   3   1  20       14.41       18.58     20.49 o
   4   1  20       27.92       33.39     24.61 o
  -5   2  20       27.93       41.96     29.96 o
  -4   2  20       52.28       66.72     20.59 o
  -3   2  20       54.87       43.02     16.36 o
  -2   2  20      269.48      304.46     25.48 o
  -1   2  20        1.17       -3.11     10.26 o
   0   2  20      326.81      319.82     22.24 o
   1   2  20      236.06      314.08     32.38 o
   2   2  20       49.21       46.80     18.43 o
   3   2  20       41.56       42.58     20.32 o
   4   2  20        3.98      -15.47     23.42 o
  -5   3  20        6.89       15.02     33.74 o
  -4   3  20        1.48       14.17     18.94 o
  -3   3  20       13.41        9.90     18.39 o
  -2   3  20      157.24      187.16     17.49 o
  -1   3  20      221.83      228.25     16.13 o
   0   3  20       24.48       23.32     12.32 o
   1   3  20       35.63       40.02     18.62 o
   2   3  20      361.57      386.62     37.12 o
   3   3  20       29.99      -12.55     19.72 o
   4   3  20        0.18       30.45     44.82 o
  -5   4  20        3.05        1.54     23.16 o
  -4   4  20        0.85       -8.33     21.68 o
  -3   4  20       98.81      135.33     28.26 o
  -2   4  20      212.10      249.56     19.85 o
  -1   4  20        0.00        3.29     10.49 o
   0   4  20       93.10      108.16     15.38 o
   1   4  20      143.24      152.30     25.48 o
   2   4  20       21.48       47.59     19.71 o
   3   4  20       21.61      -12.08     27.04 o
   4   4  20       54.54       78.68     25.49 o
  -5   5  20        0.36      -15.29     22.28 o
  -4   5  20        6.06      -20.07     20.07 o
  -3   5  20       27.67       36.06     17.13 o
  -2   5  20       39.04       31.37     12.53 o
  -1   5  20       19.99       24.34     12.58 o
   0   5  20        1.24        8.76     12.80 o
   1   5  20      153.80      152.72     24.03 o
   2   5  20        8.24       24.68     27.89 o
   3   5  20        2.67      -16.33     23.51 o
   4   5  20        0.00       -3.94     24.79 o
  -4   6  20        5.43       -5.89     20.01 o
  -3   6  20      938.67      957.39     42.47 o
  -2   6  20        2.58       12.10     13.47 o
  -1   6  20        0.32       10.05     13.61 o
   0   6  20       47.24       40.86     14.70 o
   1   6  20      135.21      126.42     22.24 o
   2   6  20       48.75       37.91     20.65 o
   3   6  20       27.49       11.16     23.87 o
   4   6  20       25.30       20.48     22.96 o
  -4   7  20      183.11      199.45     24.88 o
  -3   7  20      420.85      426.96     30.75 o
  -2   7  20        7.71       -1.24     13.40 o
  -1   7  20        5.78        8.58     14.33 o
   0   7  20        1.64       -3.44     18.09 o
   1   7  20       10.49       17.18     14.27 o
   2   7  20       39.80       16.10     20.74 o
   3   7  20       12.86       56.41     23.51 o
  -4   8  20        1.58       10.19     21.95 o
  -3   8  20       35.58       20.33     19.26 o
  -2   8  20       23.11       11.84     14.04 o
  -1   8  20        0.01       16.57     17.11 o
   0   8  20       66.71       78.51     16.24 o
   1   8  20       29.42       24.15     15.50 o
   2   8  20        2.60        1.99     20.58 o
   3   8  20        0.82      -11.42     23.40 o
  -4   9  20       12.97      -11.69     21.53 o
  -3   9  20       31.40       39.65     19.63 o
  -2   9  20      276.06      256.66     48.72 o
  -1   9  20        2.30       13.04     14.91 o
   0   9  20       36.04       20.13     16.12 o
   1   9  20        0.52        8.04     20.10 o
   2   9  20       34.26       35.04     24.53 o
   3   9  20        4.12       12.51     24.57 o
  -4  10  20      109.87      147.64     39.95 o
  -3  10  20      179.54      229.02     24.75 o
  -2  10  20        1.45        8.70     19.20 o
  -1  10  20       28.29       50.87     16.97 o
   0  10  20        6.72       10.27     16.72 o
   1  10  20       34.78       39.12     17.45 o
   2  10  20       36.81       21.25     25.23 o
   3  10  20       92.43      120.43     47.74 o
  -3  11  20        4.06      -18.77     18.77 o
  -2  11  20       74.76       66.28     53.47 o
  -1  11  20       21.41       24.80     17.23 o
   0  11  20        3.72       -8.62     16.75 o
   1  11  20        1.57       -2.82     16.62 o
   2  11  20       31.16       21.63     29.23 o
   3  11  20        0.28        6.03     26.34 o
  -3  12  20        0.27       22.15     21.67 o
  -2  12  20       25.16       19.22     25.58 o
  -1  12  20        7.83       -2.97     17.04 o
   0  12  20       11.84       15.47     18.46 o
   1  12  20        8.91       23.76     23.69 o
   2  12  20       42.24       48.31     26.35 o
  -3  13  20        0.13       38.73     33.37 o
  -2  13  20        4.43       19.12     21.85 o
  -1  13  20       55.46       58.93     34.45 o
   0  13  20        1.39       -4.34     17.71 o
   1  13  20        5.43       19.02     26.17 o
   2  13  20       68.59       91.19     42.63 o
  -2  14  20       16.75       -1.55     22.64 o
  -1  14  20        9.13       38.51     20.13 o
   0  14  20       10.86       11.37     15.77 o
   1  14  20        2.71        9.13     20.29 o
  -2  15  20       48.33       31.35     25.02 o
  -1  15  20       23.71       -0.31     22.77 o
   0  15  20        0.04       14.08     16.63 o
   1  15  20       26.90       47.55     20.98 o
  -5   1  21        6.99       -0.58     26.73 o
  -4   1  21        0.21       11.94     46.89 o
  -3   1  21        2.21        4.04     22.65 o
  -2   1  21      129.12      141.30     21.10 o
  -1   1  21       59.36       60.35     11.68 o
   0   1  21       30.40       21.68     17.04 o
   1   1  21       82.81       74.99     18.69 o
   2   1  21        0.57      -15.42     19.28 o
   3   1  21        0.22        3.74     22.29 o
   4   1  21        6.73      -26.60     26.60 o
  -5   2  21       11.32       13.64     24.46 o
  -4   2  21       87.09      116.94     23.75 o
  -3   2  21        0.28      -10.76     18.23 o
  -2   2  21      204.38      261.77     40.31 o
  -1   2  21        0.00        6.13     11.58 o
   0   2  21        1.17        8.68     17.62 o
   1   2  21       37.96       47.79     25.82 o
   2   2  21       27.30       18.36     19.79 o
   3   2  21        6.16        6.67     20.84 o
   4   2  21        8.66      -21.09     27.27 o
  -4   3  21        2.50        5.18     29.84 o
  -3   3  21        0.23      -15.37     27.77 o
  -2   3  21      241.67      281.94     26.15 o
  -1   3  21        0.32        6.64     13.39 o
   0   3  21       64.21       57.38     14.24 o
   1   3  21        2.25       14.74     17.40 o
   2   3  21        1.89       -8.00     39.34 o
   3   3  21        4.46       -6.95     22.22 o
   4   3  21        2.73       -8.34     25.82 o
  -4   4  21       98.30      113.88     23.42 o
  -3   4  21        4.17       45.36     20.46 o
  -2   4  21        0.00      -13.04     16.86 o
  -1   4  21       73.94       77.49     18.15 o
   0   4  21       67.14       72.51     24.84 o
   1   4  21       43.44       32.00     20.28 o
   2   4  21       84.25       96.83     38.36 o
   3   4  21        2.13       -6.52     21.78 o
   4   4  21        4.66       21.21     26.34 o
  -4   5  21        9.26       19.60     23.38 o
  -3   5  21        8.28        5.12     19.63 o
  -2   5  21        6.14       -1.83     14.19 o
  -1   5  21        0.44        7.52     14.38 o
   0   5  21       16.11       17.51     13.51 o
   1   5  21       17.20       -0.94     26.19 o
   2   5  21        4.74       28.94     21.21 o
   3   5  21        3.30        0.06     22.90 o
  -4   6  21        0.01       -1.62     21.04 o
  -3   6  21        7.20       25.00     20.48 o
  -2   6  21        5.06        3.71     14.17 o
  -1   6  21      109.92      124.83     16.53 o
   0   6  21      129.79      167.13     21.65 o
   1   6  21       82.41       97.83     33.74 o
   2   6  21        5.86        7.40     20.66 o
   3   6  21        3.79       11.77     23.22 o
  -4   7  21        9.24      -15.25     21.94 o
  -3   7  21       32.08       52.96     20.11 o
  -2   7  21       21.43       29.71     14.92 o
  -1   7  21       15.68       23.60     15.64 o
   0   7  21       20.59       24.13     15.77 o
   1   7  21        0.68      -19.84     19.84 o
   2   7  21        2.14      -21.19     21.19 o
   3   7  21       14.08       48.55     23.92 o
  -4   8  21        4.09      -13.19     22.53 o
  -3   8  21        4.09       -4.83     19.89 o
  -2   8  21       14.34       -2.71     29.84 o
  -1   8  21       21.17       22.37     15.99 o
   0   8  21      215.64      254.30     24.17 o
   1   8  21        9.12       -1.82     20.84 o
   2   8  21        0.65      -21.97     21.97 o
   3   8  21       29.78       46.64     27.04 o
  -4   9  21        5.09       -4.05     24.34 o
  -3   9  21        3.86        4.61     21.40 o
  -2   9  21      183.85      210.13     38.61 o
  -1   9  21       10.74        4.09     16.67 o
   0   9  21       27.56       28.38     17.36 o
   1   9  21       72.15       94.08     18.55 o
   2   9  21        0.30       -8.27     22.07 o
   3   9  21       12.76       16.25     37.76 o
  -3  10  21       13.47       15.65     21.08 o
  -2  10  21        0.01       -5.66     21.09 o
  -1  10  21       31.17       14.00     17.42 o
   0  10  21        0.44       -5.25     17.58 o
   1  10  21       69.39      101.60     32.56 o
   2  10  21       12.94       15.79     24.27 o
   3  10  21       18.17        0.00     25.81 o
  -3  11  21       16.39       26.34     31.79 o
  -2  11  21       28.72       22.49     23.32 o
  -1  11  21       27.01       29.87     18.89 o
   0  11  21       10.24       40.54     17.96 o
   1  11  21        6.66        1.11     17.31 o
   2  11  21       16.94       33.60     42.87 o
  -3  12  21       67.05       28.26     32.64 o
  -2  12  21       39.21        1.98     33.86 o
  -1  12  21       13.08        7.82     18.99 o
   0  12  21        2.34       19.53     19.03 o
   1  12  21       33.86        6.96     23.39 o
   2  12  21        5.93       -1.53     26.58 o
  -2  13  21        1.47        3.86     23.38 o
  -1  13  21       16.83       22.41     23.51 o
   0  13  21        2.36       17.46     19.00 o
   1  13  21       23.85       37.26     25.79 o
  -2  14  21        0.09       -9.55     24.23 o
  -1  14  21       52.35       55.04     23.38 o
   0  14  21        0.14        2.80     17.39 o
   1  14  21       13.74       -2.99     21.03 o
  -4   0  22        3.22      -36.29     36.29 o
  -3   0  22        2.08       17.05     29.72 o
  -2   0  22       30.56       23.63     27.28 o
  -1   0  22      280.46      317.63     29.23 o
   0   0  22      302.77      380.72     50.67 o
   1   0  22      460.80      407.76     48.96 o
   2   0  22      273.03      292.79     48.72 o
   3   0  22        2.46       41.41     34.83 o
  -4   1  22        5.75       34.77     23.83 o
  -3   1  22       15.98       31.46     19.94 o
  -2   1  22       29.78       62.77     20.22 o
  -1   1  22      185.04      219.24     16.76 o
   0   1  22      184.02      189.34     25.20 o
   1   1  22        9.97       18.69     42.63 o
   2   1  22      439.74      465.51     38.75 o
   3   1  22        0.60      -18.15     22.39 o
  -4   2  22       52.52      117.19     24.46 o
  -3   2  22        0.81       -2.68     22.06 o
  -2   2  22       37.68       54.84     19.29 o
  -1   2  22        9.90       20.32     14.71 o
   0   2  22      129.06      154.62     26.34 o
   1   2  22      598.46      653.22     57.49 o
   2   2  22       37.92        8.60     19.16 o
   3   2  22        7.10      -12.61     22.78 o
  -4   3  22        8.68      -16.16     24.05 o
  -3   3  22        0.43       -8.93     20.92 o
  -2   3  22      106.11       88.07     19.55 o
  -1   3  22       25.43       19.42     15.47 o
   0   3  22        0.05       10.22     19.03 o
   1   3  22       70.76       52.56     21.74 o
   2   3  22       25.34       21.54     24.48 o
   3   3  22       11.17       13.78     43.48 o
  -4   4  22        2.45      -23.60     23.60 o
  -3   4  22      149.76      175.06     26.00 o
  -2   4  22        5.48        7.26     18.69 o
  -1   4  22        1.65       -7.07     14.40 o
   0   4  22       69.89       83.51     46.40 o
   1   4  22      199.37      258.61     46.40 o
   2   4  22        8.03       -2.53     22.61 o
   3   4  22        7.49       12.85     27.65 o
  -4   5  22       18.91       31.25     23.60 o
  -3   5  22      344.94      433.46     33.88 o
  -2   5  22        2.37       16.22     20.58 o
  -1   5  22        1.26       10.20     15.70 o
   0   5  22        0.10        0.54     14.61 o
   1   5  22       27.40       19.24     21.87 o
   2   5  22        3.60      -17.11     44.82 o
   3   5  22       33.20       35.76     32.52 o
  -4   6  22        3.46       -6.00     24.06 o
  -3   6  22      102.99      108.89     22.19 o
  -2   6  22       19.00        4.63     29.23 o
  -1   6  22        8.14       23.78     15.64 o
   0   6  22      348.24      351.26     26.35 o
   1   6  22        2.03       -3.81     20.75 o
   2   6  22        0.01      -36.17     36.17 o
   3   6  22        0.52      -20.66     30.20 o
  -4   7  22       19.39       48.91     24.82 o
  -3   7  22      195.72      235.17     27.33 o
  -2   7  22        9.62       26.79     31.67 o
  -1   7  22       31.63       29.11     16.55 o
   0   7  22       15.82       -6.64     15.45 o
   1   7  22        0.10        7.27     34.59 o
   2   7  22        4.17        5.50     27.16 o
   3   7  22       26.04       54.50     27.19 o
  -4   8  22       97.60      171.00     42.14 o
  -3   8  22       65.68       49.20     22.67 o
  -2   8  22       33.09       26.93     37.51 o
  -1   8  22       10.77       11.99     17.26 o
   0   8  22       17.26       35.12     17.99 o
   1   8  22        9.95       11.29     21.35 o
   2   8  22        0.58        3.43     23.85 o
   3   8  22        1.94       -9.89     26.67 o
  -3   9  22       39.62       59.48     27.53 o
  -2   9  22        9.67        2.09     44.45 o
  -1   9  22        5.76       12.09     17.95 o
   0   9  22        2.95        6.19     17.23 o
   1   9  22      112.44      108.63     25.22 o
   2   9  22        2.74       28.87     25.39 o
  -3  10  22        2.39       29.96     36.29 o
  -2  10  22        7.29       -5.66     23.02 o
  -1  10  22       23.93       26.47     18.00 o
   0  10  22        6.38      -16.36     18.29 o
   1  10  22       22.48       16.09     24.10 o
   2  10  22        0.25        3.31     25.31 o
  -3  11  22        1.97       28.01     36.54 o
  -2  11  22       11.22       15.35     32.03 o
  -1  11  22       59.64       56.54     24.29 o
   0  11  22        2.79       25.95     18.87 o
   1  11  22        2.52      -19.32     19.32 o
   2  11  22       12.30        5.07     26.96 o
  -2  12  22        0.33       15.64     24.44 o
  -1  12  22        0.60      -24.02     24.02 o
   0  12  22        0.01        8.20     20.47 o
   1  12  22        2.25        4.92     26.08 o
  -2  13  22        2.57      -24.34     24.34 o
  -1  13  22       10.03        2.39     27.40 o
   0  13  22       12.66       16.62     22.09 o
   1  13  22       15.01       58.37     28.49 o
  -4   1  23        4.55       25.58     40.68 o
  -3   1  23        3.64       -7.46     24.85 o
  -2   1  23       31.14       66.22     21.87 o
  -1   1  23        0.18       16.58     15.14 o
   0   1  23        0.02       -3.43     19.38 o
   1   1  23      125.36      147.98     27.85 o
   2   1  23        0.81      -10.09     22.82 o
   3   1  23        0.92       11.56     23.83 o
  -4   2  23        6.13        0.32     41.65 o
  -3   2  23        0.05       21.72     22.81 o
  -2   2  23        0.68        4.51     19.12 o
  -1   2  23       29.31       58.32     16.90 o
   0   2  23        3.55      -13.41     19.28 o
   1   2  23       13.17       38.22     21.52 o
   2   2  23        5.16       -3.44     24.48 o
   3   2  23        6.15       -5.93     25.18 o
  -4   3  23        8.39      -25.43     25.43 o
  -3   3  23        3.31       31.70     24.14 o
  -2   3  23       36.61       44.75     22.05 o
  -1   3  23       21.94       28.20     16.63 o
   0   3  23        7.54        6.18     20.37 o
   1   3  23      511.52      558.61     40.72 o
   2   3  23        6.11       13.37     23.23 o
   3   3  23        3.13       -9.74     44.45 o
  -4   4  23        0.99        0.85     33.01 o
  -3   4  23       23.14       21.01     24.97 o
  -2   4  23       11.31       -3.64     19.97 o
  -1   4  23       25.60       40.47     15.60 o
   0   4  23        0.59       12.33     21.78 o
   1   4  23       41.20       39.12     22.47 o
   2   4  23       18.35        7.69     21.36 o
   3   4  23       73.98       80.74     27.37 o
  -4   5  23        0.06        2.84     26.33 o
  -3   5  23       11.38       21.01     22.89 o
  -2   5  23        0.45       30.69     30.20 o
  -1   5  23       17.83       10.04     18.99 o
   0   5  23      102.36      101.55     23.51 o
   1   5  23       20.03       -1.50     20.75 o
   2   5  23        4.87        1.05     22.01 o
   3   5  23       18.94      -22.78     24.96 o
  -3   6  23       54.87       52.68     41.29 o
  -2   6  23        1.13      -21.19     31.42 o
  -1   6  23       10.32        3.11     16.87 o
   0   6  23        0.15       -0.68     17.75 o
   1   6  23        4.59        3.50     21.70 o
   2   6  23       14.36      -24.61     24.61 o
   3   6  23       29.07       35.16     26.17 o
  -3   7  23       11.05      -24.26     24.26 o
  -2   7  23        9.19      -23.63     33.37 o
  -1   7  23        0.00        1.52     17.22 o
   0   7  23       71.44       67.49     18.16 o
   1   7  23        4.14        3.53     23.91 o
   2   7  23        2.46      -15.30     24.93 o
  -3   8  23        0.35       27.89     23.72 o
  -2   8  23        5.42       23.38     31.18 o
  -1   8  23        2.16        5.80     18.53 o
   0   8  23       16.48       36.48     17.82 o
   1   8  23       25.20       36.03     24.00 o
   2   8  23       41.77       52.72     25.83 o
  -3   9  23       52.36       52.86     35.56 o
  -2   9  23        7.45       24.11     36.78 o
  -1   9  23        1.75        7.31     22.54 o
   0   9  23       10.30       13.12     18.85 o
   1   9  23       95.55       46.61     24.07 o
   2   9  23        1.41      -12.50     25.56 o
  -2  10  23        0.73       36.78     37.76 o
  -1  10  23       32.17       -7.67     32.40 o
   0  10  23       33.91       41.71     19.87 o
   1  10  23       58.47       90.45     27.46 o
  -2  11  23        7.45       16.32     33.13 o
  -1  11  23       19.24        7.72     25.73 o
   0  11  23       11.17       -2.80     19.84 o
   1  11  23        0.30        8.78     36.90 o
  -1  12  23        2.04      -25.06     25.80 o
   0  12  23        4.84        4.22     21.28 o
  -4   0  24       20.69       18.51     38.24 o
  -3   0  24       29.86      -20.46     36.05 o
  -2   0  24       60.03       66.74     32.40 o
  -1   0  24        9.02        6.82     31.18 o
   0   0  24       12.77      -13.88     29.23 o
   1   0  24       20.40       17.78     29.23 o
   2   0  24      187.29      290.35     56.27 o
   3   0  24        0.02      -23.14     34.35 o
  -4   1  24        8.24        2.52     38.12 o
  -3   1  24       10.23      -13.48     24.51 o
  -2   1  24       69.73       90.52     22.37 o
  -1   1  24        1.53       -2.09     21.63 o
   0   1  24       77.15       71.91     23.53 o
   1   1  24        1.53       13.02     33.49 o
   2   1  24       21.87       23.00     24.12 o
   3   1  24       33.02        4.90     26.98 o
  -3   2  24       92.42      126.20     51.64 o
  -2   2  24       38.32       50.64     21.51 o
  -1   2  24        4.41      -10.17     20.90 o
   0   2  24        0.71        0.19     20.48 o
   1   2  24      152.87      181.88     27.25 o
   2   2  24        4.32       15.65     24.74 o
  -3   3  24       51.80       93.33     29.35 o
  -2   3  24        7.18       20.46     31.42 o
  -1   3  24       14.18       29.30     16.96 o
   0   3  24        3.49      -20.57     20.57 o
   1   3  24      145.25      182.63     30.81 o
   2   3  24       22.93       17.59     24.40 o
  -3   4  24       76.01      115.15     43.97 o
  -2   4  24        2.10       35.56     33.13 o
  -1   4  24       53.97       93.76     19.17 o
   0   4  24       79.99       62.94     37.63 o
   1   4  24       17.13       11.84     23.60 o
   2   4  24       22.45       24.39     23.89 o
  -3   5  24        0.45       11.90     24.71 o
  -2   5  24       38.78       23.14     32.88 o
  -1   5  24        4.13      -17.34     17.34 o
   0   5  24      192.72      152.93     27.11 o
   1   5  24        4.37        3.79     41.17 o
   2   5  24       38.43        2.03     24.76 o
  -3   6  24        1.11       18.77     32.40 o
  -2   6  24       35.20       21.68     33.37 o
  -1   6  24        5.47       -0.36     18.60 o
   0   6  24       78.69      115.08     25.66 o
   1   6  24       27.20       45.45     25.48 o
   2   6  24        2.77        0.49     27.63 o
  -3   7  24       24.36       10.72     38.24 o
  -2   7  24        4.59        6.82     36.05 o
  -1   7  24        0.05      -10.00     22.82 o
   0   7  24        0.00        2.62     40.07 o
   1   7  24       15.61       18.59     25.06 o
   2   7  24        4.35       -7.97     25.79 o
  -3   8  24       10.02       29.96     38.49 o
  -2   8  24       23.41       91.83     34.10 o
  -1   8  24       38.50       59.89     34.59 o
   0   8  24       16.06       27.08     18.98 o
   1   8  24        7.60       21.84     26.68 o
   2   8  24        3.11       -6.81     27.04 o
  -2   9  24        1.76      -23.14     37.76 o
  -1   9  24       29.65       96.23     33.13 o
   0   9  24       10.16       37.54     20.48 o
   1   9  24       38.60       42.88     27.78 o
  -2  10  24        5.33       19.97     39.46 o
  -1  10  24       13.80       33.43     32.76 o
   0  10  24        1.62       -0.26     20.71 o
   1  10  24       12.51       15.86     35.32 o
  -1  11  24       10.44       17.35     30.94 o
   0  11  24        2.11       11.51     21.12 o
  -3   1  25        0.03       25.87     43.97 o
  -2   1  25       79.83      167.58     25.73 o
  -1   1  25        1.99       33.04     23.48 o
   0   1  25       34.05       35.69     24.26 o
   1   1  25       29.86       18.69     24.71 o
   2   1  25        0.11      -13.82     23.33 o
  -3   2  25       30.78        4.99     26.53 o
  -2   2  25       10.02       -3.17     35.32 o
  -1   2  25        0.00       42.90     22.65 o
   0   2  25       17.49       -7.34     21.81 o
   1   2  25        6.58        3.57     30.81 o
   2   2  25       10.69       25.92     34.95 o
  -3   3  25       50.18       64.00     28.73 o
  -2   3  25       15.89       73.56     33.86 o
  -1   3  25       11.83        5.54     22.80 o
   0   3  25       75.05      100.26     26.96 o
   1   3  25       10.27        2.53     23.39 o
   2   3  25        1.23       25.53     24.97 o
  -3   4  25        2.42      -12.67     28.22 o
  -2   4  25        1.09       41.65     35.32 o
  -1   4  25       19.64       -0.33     19.31 o
   0   4  25       11.93       20.16     22.56 o
   1   4  25        9.42       -6.46     23.37 o
   2   4  25        3.06       -5.09     26.00 o
  -3   5  25       15.47       46.77     65.16 o
  -2   5  25       16.27       41.90     36.54 o
  -1   5  25       11.18       27.31     23.14 o
   0   5  25       50.97       56.32     25.14 o
   1   5  25        9.25      -18.30     23.07 o
   2   5  25        4.48       23.33     25.23 o
  -2   6  25        0.00       23.87     37.02 o
  -1   6  25       55.40       68.99     24.71 o
   0   6  25       34.09       26.10     25.68 o
   1   6  25       25.13       41.02     27.61 o
  -2   7  25       11.39      -31.42     37.02 o
  -1   7  25        6.01        2.61     24.96 o
   0   7  25       43.48       18.85     25.81 o
   1   7  25       47.09       79.93     29.72 o
  -2   8  25       16.98       57.73     38.00 o
  -1   8  25       28.23       25.91     26.29 o
   0   8  25        3.66       26.77     27.03 o
   1   8  25        1.41      -19.17     26.63 o
  -1   9  25        6.82       31.19     25.53 o
   0   9  25       25.37       51.55     28.62 o
  -1   0  26        8.72       24.36     36.54 o
   0   0  26      200.81      197.79     43.36 o
   1   0  26        9.87       27.53     36.78 o
  -2   1  26       11.98       33.61     34.35 o
  -1   1  26        0.10        4.85     31.79 o
   0   1  26       16.89       20.78     24.45 o
   1   1  26      367.87      428.08     69.18 o
  -2   2  26       12.10        7.06     36.05 o
  -1   2  26        4.25        7.98     24.96 o
   0   2  26       82.18       70.20     25.83 o
   1   2  26       40.61       28.96     25.59 o
  -2   3  26       36.31       70.15     38.24 o
  -1   3  26        3.55       -9.74     33.86 o
   0   3  26        2.96       -9.76     24.97 o
   1   3  26       44.06       41.32     25.54 o
  -2   4  26        4.41      -19.97     40.68 o
  -1   4  26        5.28      -27.04     34.59 o
   0   4  26       30.64       17.72     24.03 o
   1   4  26       34.90       30.57     27.96 o
  -2   5  26       37.36       78.92     38.24 o
  -1   5  26        0.22       41.41     37.02 o
   0   5  26        0.30      -24.24     24.24 o
   1   5  26       34.89       17.44     44.33 o
  -2   6  26        3.19       21.92     43.60 o
  -1   6  26      135.95      116.77     27.12 o
   0   6  26        4.42       13.57     27.38 o
   1   6  26        0.31       -2.62     27.25 o
  -1   7  26        6.15       28.99     27.04 o
   0   7  26        4.94      -10.87     26.44 o
  -1   1  27        0.13        0.49     37.76 o
   0   1  27        0.01       10.38     26.23 o
  -1   2  27       27.63       -0.24     36.05 o
   0   2  27       80.07       62.83     26.26 o
  -1   3  27       29.38      -28.99     36.05 o
   0   3  27      119.29      105.39     41.04 o
  -1   4  27        0.20       22.41     40.44 o
   0   4  27       41.56       63.18     29.54 o
 
